# Supplementary material for: Automated next-generation profiling of genomic alterations in human cancers
Source: Nat Commun. 2022 May 20;13:2830. doi: 10.1038/s41467-022-30380-x (PMC9123004; doi:10.1038/s41467-022-30380-x)
Supplement: Supplementary file 5 — Source Data [file 41467_2022_30380_MOESM5_ESM.zip]

Archive with 2 entries (2 files):
- Keefer_et_al_Source_Data.xlsx
- __MACOSX/._Keefer_et_al_Source_Data.xlsx
