# Supplementary material for: Automated next-generation profiling of genomic alterations in human cancers
Source: Nat Commun. 2022 May 20;13:2830. doi: 10.1038/s41467-022-30380-x (PMC9123004; doi:10.1038/s41467-022-30380-x)
Supplement: Supplementary file 5 — Source Data [file 41467_2022_30380_MOESM5_ESM.zip › Keefer_et_al_Source_Data.xlsx]

## Sheet: Fig 2
Figure 2
	Case ID	Tumor Type	Mutation Consequence	Gene
	848T_Targeted	Lung	Missense	MAF
	848T_Targeted	Lung	Missense	TP53
	848T_Targeted	Lung	Missense	ARID1A
	848T_Targeted	Lung	Missense	FBXW7
	848T_Targeted	Lung	In-frame Insertion	ARID1B
	848T_Targeted	Lung	Missense	ARID1B
	848T_Targeted	Lung	Missense	SOX17
	848T_Targeted	Lung	Missense	TSC1
	849T_Targeted	Other	Missense	ARID2
	849T_Targeted	Other	Missense	KMT2D
	849T_Targeted	Other	Missense	IRS2
	849T_Targeted	Other	Nonsense	RNF43
	849T_Targeted	Other	Missense	NOTCH3
	849T_Targeted	Other	Missense	NOTCH3
	849T_Targeted	Other	Missense	DOT1L
	849T_Targeted	Other	Missense	HSD3B1
	849T_Targeted	Other	In-frame Insertion	HSD3B1
	849T_Targeted	Other	Missense	ARID1A
	849T_Targeted	Other	Missense	DNMT3B
	849T_Targeted	Other	Missense	PTPRT
	849T_Targeted	Other	In-frame Insertion	NCOA3
	849T_Targeted	Other	Missense	ADORA2A
	849T_Targeted	Other	Frameshift	BARD1
	849T_Targeted	Other	Nonsense	DNMT3A
	849T_Targeted	Other	Missense	MSH2
	849T_Targeted	Other	Missense	GSK3B
	849T_Targeted	Other	Missense	MAP3K13
	849T_Targeted	Other	Splice Site Donor	SETD2
	849T_Targeted	Other	Nonsense	KDR
	849T_Targeted	Other	Missense	SNCAIP
	849T_Targeted	Other	Promoter	TERT
	849T_Targeted	Other	Missense	PDGFRB
	849T_Targeted	Other	Missense	ROS1
	849T_Targeted	Other	Missense	ARID1B
	849T_Targeted	Other	Missense	IGF2R
	849T_Targeted	Other	Missense	DAXX
	849T_Targeted	Other	Missense	EPHA7
	849T_Targeted	Other	Missense	BRAF
	849T_Targeted	Other	Missense	IKZF1
	849T_Targeted	Other	Missense	PMS2
	849T_Targeted	Other	Missense	PREX2
	849T_Targeted	Other	Missense	RUNX1T1
	849T_Targeted	Other	Missense	BCORL1
	814T_Targeted	Breast	Missense	LTK
	814T_Targeted	Breast	Frameshift	PALB2
	814T_Targeted	Breast	Frameshift	NCOR1
	814T_Targeted	Breast	Nonsense	TP53
	814T_Targeted	Breast	Missense	AXL
	814T_Targeted	Breast	Missense	SPTA1
	814T_Targeted	Breast	Missense	H3F3A
	814T_Targeted	Breast	Missense	DNMT3B
	814T_Targeted	Breast	Missense	FGFR3
	814T_Targeted	Breast	Missense	IGF2R
	814T_Targeted	Breast	Missense	EPHB4
	814T_Targeted	Breast	Missense	NOTCH1
	814T_Targeted	Breast	Missense	PTPRD
	814T_Targeted	Breast	Missense	PTPRD
	815T_Targeted	Breast	Missense	ATM
	815T_Targeted	Breast	Missense	FANCM
	815T_Targeted	Breast	Missense	NUTM1
	815T_Targeted	Breast	Missense	FANCA
	815T_Targeted	Breast	Missense	GRIN2A
	815T_Targeted	Breast	Missense	DOT1L
	815T_Targeted	Breast	Missense	FAT1
	815T_Targeted	Breast	Missense	ESR1
	815T_Targeted	Breast	Missense	GRM3
	815T_Targeted	Breast	Missense	RECQL4
	816T_Targeted	Breast	Missense	FANCM
	816T_Targeted	Breast	Missense	INSR
	816T_Targeted	Breast	Missense	SPTA1
	816T_Targeted	Breast	Missense	ASXL2
	816T_Targeted	Breast	In-frame Insertion	MSH3
	816T_Targeted	Breast	Splice Site Donor	SBDS
	816T_Targeted	Breast	Missense	ABL1
	817T_Targeted	Gastric	In-frame Insertion	CBL
	817T_Targeted	Gastric	Missense	CDH1
	817T_Targeted	Gastric	Missense	RHOA
	817T_Targeted	Gastric	Missense	SNCAIP
	817T_Targeted	Gastric	Missense	NOTCH4
	817T_Targeted	Gastric	Missense	SYK
	850T_Targeted	Prostate	Frameshift	BRCA2
	850T_Targeted	Prostate	Missense	LTK
	850T_Targeted	Prostate	Missense	FLCN
	850T_Targeted	Prostate	Splice Site Donor	TP53
	850T_Targeted	Prostate	Missense	SMARCA4
	850T_Targeted	Prostate	Missense	NTRK1
	850T_Targeted	Prostate	Missense	KDR
	850T_Targeted	Prostate	In-frame Deletion	AR
	851T_Targeted	Lung	In-frame Deletion	CHD4
	851T_Targeted	Lung	Missense	NTRK3
	851T_Targeted	Lung	Nonsense	STK11
	851T_Targeted	Lung	Frameshift	NOTCH3
	851T_Targeted	Lung	Missense	NRAS
	851T_Targeted	Lung	Missense	BARD1
	851T_Targeted	Lung	Missense	BARD1
	851T_Targeted	Lung	Nonsense	TGFBR2
	851T_Targeted	Lung	Missense	INHBA
	852T_Targeted	Prostate	Missense	TP53
	852T_Targeted	Prostate	Missense	ERG
	852T_Targeted	Prostate	Frameshift	LRP1B
	852T_Targeted	Prostate	Missense	TET2
	852T_Targeted	Prostate	Missense	MSH3
	852T_Targeted	Prostate	Missense	MSH3
	852T_Targeted	Prostate	Missense	GPR124
	852T_Targeted	Prostate	Missense	AMER1
	818T_Targeted	Breast	Missense	FGF4
	818T_Targeted	Breast	Nonsense	MRE11A
	818T_Targeted	Breast	Missense	CHD4
	818T_Targeted	Breast	Missense	NTRK3
	818T_Targeted	Breast	Missense	CHD2
	818T_Targeted	Breast	Frameshift	TSC2
	818T_Targeted	Breast	Missense	GATA6
	818T_Targeted	Breast	Nonsense	BBC3
	818T_Targeted	Breast	Nonsense	PIK3C2B
	818T_Targeted	Breast	Missense	PTPRT
	818T_Targeted	Breast	Missense	NCOA3
	818T_Targeted	Breast	Missense	XPC
	818T_Targeted	Breast	Missense	PIK3CA
	818T_Targeted	Breast	Splice Site Acceptor	CSF1R
	818T_Targeted	Breast	In-frame Deletion	PLK2
	818T_Targeted	Breast	Missense	ESR1
	818T_Targeted	Breast	Missense	POT1
	818T_Targeted	Breast	Missense	CARD11
	818T_Targeted	Breast	Missense	EGFR
	818T_Targeted	Breast	Missense	PTCH1
	853T_Targeted	Other	Missense	DIS3
	853T_Targeted	Other	Missense	BRAF
	854T_Targeted	Other	Frameshift	C11orf30
	854T_Targeted	Other	Missense	XRCC3
	854T_Targeted	Other	Frameshift	NF1
	854T_Targeted	Other	Missense	TP53
	854T_Targeted	Other	Missense	AXL
	854T_Targeted	Other	Missense	SPTA1
	854T_Targeted	Other	Promoter	TERT
	854T_Targeted	Other	Missense	ARID1B
	819T_Targeted	Gastric	Missense	YAP1
	819T_Targeted	Gastric	Missense	MEN1
	819T_Targeted	Gastric	Missense	MEN1
	819T_Targeted	Gastric	Nonsense	ARID2
	819T_Targeted	Gastric	Missense	EPHA7
	819T_Targeted	Gastric	In-frame Insertion	SMO
	819T_Targeted	Gastric	In-frame Deletion	NBN
	819T_Targeted	Gastric	Missense	PDCD1LG2
	855T_Targeted	Other	Missense	ATM
	855T_Targeted	Other	Missense	PIK3C2G
	855T_Targeted	Other	Missense	KMT2D
	855T_Targeted	Other	Missense	ASXL2
	855T_Targeted	Other	Non-coding Exonic	TERC
	855T_Targeted	Other	Missense	NOTCH1
	855T_Targeted	Other	Missense	PAK3
	856T_Targeted	Colorectal	Missense	RET
	856T_Targeted	Colorectal	Missense	YAP1
	856T_Targeted	Colorectal	In-frame Insertion	CBL
	856T_Targeted	Colorectal	Missense	CHEK1
	856T_Targeted	Colorectal	Missense	ETV6
	856T_Targeted	Colorectal	Frameshift	CDKN1B
	856T_Targeted	Colorectal	Frameshift	POLE
	856T_Targeted	Colorectal	Nonsense	POLE
	856T_Targeted	Colorectal	Missense	PTPRO
	856T_Targeted	Colorectal	Missense	PTPRO
	856T_Targeted	Colorectal	Missense	CHD4
	856T_Targeted	Colorectal	Frameshift	BRCA2
	856T_Targeted	Colorectal	Missense	NKX2-1
	856T_Targeted	Colorectal	Frameshift	MLH3
	856T_Targeted	Colorectal	Missense	BLM
	856T_Targeted	Colorectal	In-frame Insertion	SOCS1
	856T_Targeted	Colorectal	Missense	CDH1
	856T_Targeted	Colorectal	In-frame Deletion	PLCG2
	856T_Targeted	Colorectal	Missense	NCOR1
	856T_Targeted	Colorectal	Frameshift	FLCN
	856T_Targeted	Colorectal	Missense	NF1
	856T_Targeted	Colorectal	Frameshift	RNF43
	856T_Targeted	Colorectal	Splice Site Donor	RNF43
	856T_Targeted	Colorectal	Missense	SOX9
	856T_Targeted	Colorectal	Missense	RPTOR
	856T_Targeted	Colorectal	Missense	SMARCA4
	856T_Targeted	Colorectal	Splice Site Donor	STK11
	856T_Targeted	Colorectal	Missense	MEF2B
	856T_Targeted	Colorectal	Missense	MEF2B
	856T_Targeted	Colorectal	Missense	CD22
	856T_Targeted	Colorectal	Frameshift	AXL
	856T_Targeted	Colorectal	Missense	ERCC2
	856T_Targeted	Colorectal	Missense	BBC3
	856T_Targeted	Colorectal	Missense	SPEN
	856T_Targeted	Colorectal	Missense	EPHA2
	856T_Targeted	Colorectal	Splice Site Donor	PIK3C2B
	856T_Targeted	Colorectal	Frameshift	ARID1A
	856T_Targeted	Colorectal	Frameshift	CSF3R
	856T_Targeted	Colorectal	Frameshift	PTPRT
	856T_Targeted	Colorectal	Splice Site Acceptor	NCOA3
	856T_Targeted	Colorectal	Missense	RAF1
	856T_Targeted	Colorectal	Missense	PIK3CA
	856T_Targeted	Colorectal	Frameshift	TGFBR2
	856T_Targeted	Colorectal	Missense	SETD2
	856T_Targeted	Colorectal	Missense	RHOA
	856T_Targeted	Colorectal	Missense	FAT1
	856T_Targeted	Colorectal	Missense	FAT1
	856T_Targeted	Colorectal	Frameshift	FAT1
	856T_Targeted	Colorectal	Missense	KIT
	856T_Targeted	Colorectal	Missense	EPHA5
	856T_Targeted	Colorectal	Missense	NSD1
	856T_Targeted	Colorectal	Frameshift	MSH3
	856T_Targeted	Colorectal	Frameshift	RASA1
	856T_Targeted	Colorectal	Missense	HDAC2
	856T_Targeted	Colorectal	Missense	LATS1
	856T_Targeted	Colorectal	Splice Site Donor	QKI
	856T_Targeted	Colorectal	Frameshift	QKI
	856T_Targeted	Colorectal	Missense	E2F3
	856T_Targeted	Colorectal	Frameshift	FANCE
	856T_Targeted	Colorectal	Missense	BRAF
	856T_Targeted	Colorectal	Missense	BRAF
	856T_Targeted	Colorectal	Missense	INHBA
	856T_Targeted	Colorectal	Frameshift	MAGI2
	856T_Targeted	Colorectal	Frameshift	EXT1
	856T_Targeted	Colorectal	Missense	PRKDC
	856T_Targeted	Colorectal	Frameshift	PRKDC
	856T_Targeted	Colorectal	Missense	PRKDC
	856T_Targeted	Colorectal	Missense	PRKDC
	856T_Targeted	Colorectal	Frameshift	NBN
	856T_Targeted	Colorectal	Frameshift	ABL1
	856T_Targeted	Colorectal	Missense	MTAP
	856T_Targeted	Colorectal	Missense	FANCG
	856T_Targeted	Colorectal	Missense	FANCG
	856T_Targeted	Colorectal	Missense	PTCH1
	856T_Targeted	Colorectal	Frameshift	PTCH1
	856T_Targeted	Colorectal	Missense	TLR8
	856T_Targeted	Colorectal	Missense	ATRX
	820T_Targeted	Gastric	Missense	DIS3
	820T_Targeted	Gastric	Missense	GRIN2A
	820T_Targeted	Gastric	Missense	SLX4
	820T_Targeted	Gastric	Missense	TP53
	820T_Targeted	Gastric	Missense	MDM4
	820T_Targeted	Gastric	In-frame Insertion	NCOA3
	820T_Targeted	Gastric	Missense	ERBB4
	820T_Targeted	Gastric	Missense	IRS1
	820T_Targeted	Gastric	Missense	TET2
	820T_Targeted	Gastric	Frameshift	NOTCH4
	820T_Targeted	Gastric	Missense	RECQL4
	820T_Targeted	Gastric	Nonsense	TGFBR1
	821T_Targeted	Breast	Nonsense	DDR2
	821T_Targeted	Breast	Missense	LRP1B
	821T_Targeted	Breast	Missense	PIK3CA
	821T_Targeted	Breast	Promoter	TERT
	821T_Targeted	Breast	Missense	KMT2C
	821T_Targeted	Breast	Missense	PAX5
	857T_Targeted	Other	Missense	KRAS
	857T_Targeted	Other	Frameshift	BRCA1
	857T_Targeted	Other	Missense	TP53
	822T_Targeted	Breast	Missense	PTEN
	822T_Targeted	Breast	Nonsense	EXT2
	822T_Targeted	Breast	Missense	TP53
	822T_Targeted	Breast	Missense	PIK3CA
	822T_Targeted	Breast	Missense	TLR9
	822T_Targeted	Breast	Missense	ERCC8
	858T_Targeted	Prostate	Frameshift	FOXA1
	858T_Targeted	Prostate	Missense	FOXA1
	858T_Targeted	Prostate	Missense	TP53
	858T_Targeted	Prostate	Missense	DOT1L
	858T_Targeted	Prostate	Missense	SPEN
	858T_Targeted	Prostate	Frameshift	MUTYH
	858T_Targeted	Prostate	Missense	PRKDC
	858T_Targeted	Prostate	Nonsense	KDM6A
	823T_Targeted	Gastric	Missense	SMARCD1
	823T_Targeted	Gastric	Frameshift	TP53
	823T_Targeted	Gastric	Missense	SPTA1
	823T_Targeted	Gastric	Missense	LRP1B
	823T_Targeted	Gastric	Missense	ALK
	823T_Targeted	Gastric	Missense	SGK1
	859T_Targeted	Ovarian	Missense	PDPK1
	859T_Targeted	Ovarian	Missense	GRIN2A
	859T_Targeted	Ovarian	Frameshift	BRCA1
	859T_Targeted	Ovarian	Missense	TP53
	859T_Targeted	Ovarian	In-frame Insertion	SMO
	860T_Targeted	Breast	Nonsense	PTEN
	860T_Targeted	Breast	Missense	PDPK1
	860T_Targeted	Breast	Nonsense	CDH1
	860T_Targeted	Breast	Missense	NF1
	860T_Targeted	Breast	Missense	BRCA1
	860T_Targeted	Breast	Missense	FANCL
	860T_Targeted	Breast	Missense	EPHA3
	860T_Targeted	Breast	Missense	FGFR1
	861T_Targeted	Other	Missense	ARID1A
	861T_Targeted	Other	Missense	BRAF
	862T_Targeted	Colorectal	Missense	KDM5A
	862T_Targeted	Colorectal	Missense	MTOR
	862T_Targeted	Colorectal	Missense	NRAS
	862T_Targeted	Colorectal	Missense	CSF1R
	862T_Targeted	Colorectal	Nonsense	MAGI2
	862T_Targeted	Colorectal	Missense	NBN
	862T_Targeted	Colorectal	Missense	NOTCH1
	862T_Targeted	Colorectal	Missense	PTPRD
	863T_Targeted	Other	Missense	ERCC6
	863T_Targeted	Other	Missense	PTPN11
	863T_Targeted	Other	Missense	FLT1
	863T_Targeted	Other	Splice Site Donor	RB1
	863T_Targeted	Other	Missense	HSP90AA1
	863T_Targeted	Other	Nonsense	TP53
	863T_Targeted	Other	Missense	TP53
	863T_Targeted	Other	Missense	SMARCA4
	863T_Targeted	Other	Missense	JAK3
	863T_Targeted	Other	Missense	SPTA1
	863T_Targeted	Other	Missense	RUNX1
	863T_Targeted	Other	Missense	STAT4
	863T_Targeted	Other	Missense	IDH1
	863T_Targeted	Other	Missense	ERBB4
	863T_Targeted	Other	Frameshift	PBRM1
	863T_Targeted	Other	Missense	PHOX2B
	863T_Targeted	Other	Missense	ARID1B
	863T_Targeted	Other	Nonsense	ATRX
	824T_Targeted	Breast	Frameshift	CDH1
	824T_Targeted	Breast	Missense	CDH1
	824T_Targeted	Breast	Missense	TP53
	824T_Targeted	Breast	Missense	CD22
	824T_Targeted	Breast	Missense	CIC
	824T_Targeted	Breast	Missense	ERBB4
	824T_Targeted	Breast	Missense	CTNNB1
	825T_Targeted	Breast	Missense	RET
	825T_Targeted	Breast	Missense	BMPR1A
	825T_Targeted	Breast	Nonsense	CDH1
	825T_Targeted	Breast	Missense	XRCC1
	825T_Targeted	Breast	Frameshift	RUNX1
	825T_Targeted	Breast	Missense	PIK3CA
	825T_Targeted	Breast	Missense	FAM175A
	826T_Targeted	Breast	Nonsense	ERCC6
	826T_Targeted	Breast	Frameshift	POLE
	826T_Targeted	Breast	Frameshift	POLE
	826T_Targeted	Breast	Missense	FANCA
	826T_Targeted	Breast	Missense	ERBB2
	826T_Targeted	Breast	Missense	TP53
	826T_Targeted	Breast	Missense	EGFR
	864T_Targeted	Other	Missense	KRAS
	864T_Targeted	Other	Missense	NTRK3
	864T_Targeted	Other	Splice Site Donor	BLM
	864T_Targeted	Other	Missense	ALOX12B
	864T_Targeted	Other	Missense	SMAD4
	864T_Targeted	Other	Missense	MTOR
	864T_Targeted	Other	Missense	NRAS
	864T_Targeted	Other	Frameshift	ASXL1
	864T_Targeted	Other	Missense	PIK3CA
	864T_Targeted	Other	Missense	PIK3CA
	864T_Targeted	Other	Missense	APC
	864T_Targeted	Other	Nonsense	APC
	864T_Targeted	Other	Missense	BRAF
	864T_Targeted	Other	Missense	PAX5
	864T_Targeted	Other	Frameshift	AMER1
	864T_Targeted	Other	Missense	AMER1
	827T_Targeted	Breast	Frameshift	TP53
	827T_Targeted	Breast	Missense	BCL2
	827T_Targeted	Breast	Missense	RFWD2
	827T_Targeted	Breast	Missense	MAP3K13
	827T_Targeted	Breast	Missense	FAT1
	827T_Targeted	Breast	Missense	NSD1
	827T_Targeted	Breast	Missense	MSH3
	827T_Targeted	Breast	Missense	EPHB4
	827T_Targeted	Breast	In-frame Insertion	NKX3-1
	827T_Targeted	Breast	Missense	AR
	865T_Targeted	Prostate	Missense	CYP17A1
	865T_Targeted	Prostate	Splice Site Donor	CDKN1B
	865T_Targeted	Prostate	Missense	ARID2
	865T_Targeted	Prostate	Frameshift	BRCA2
	865T_Targeted	Prostate	Missense	CDK12
	865T_Targeted	Prostate	Missense	TP53
	865T_Targeted	Prostate	Missense	NCOA3
	865T_Targeted	Prostate	Missense	BCR
	865T_Targeted	Prostate	Missense	TET2
	865T_Targeted	Prostate	Missense	GRM3
	865T_Targeted	Prostate	In-frame Deletion	AR
	866T_Targeted	Other	In-frame Deletion	LATS2
	866T_Targeted	Other	Missense	BRCA2
	866T_Targeted	Other	Missense	HSD3B1
	866T_Targeted	Other	Missense	FOXL2
	866T_Targeted	Other	Promoter	TERT
	866T_Targeted	Other	Missense	MAGI2
	828T_Targeted	Gastric	Missense	FAS
	828T_Targeted	Gastric	Missense	FANCF
	828T_Targeted	Gastric	Missense	PTPRO
	828T_Targeted	Gastric	Missense	TP53
	828T_Targeted	Gastric	Nonsense	SMAD4
	828T_Targeted	Gastric	Missense	DDR2
	828T_Targeted	Gastric	Missense	BARD1
	828T_Targeted	Gastric	Missense	RAF1
	828T_Targeted	Gastric	Missense	XPC
	828T_Targeted	Gastric	In-frame Insertion	ARID1B
	828T_Targeted	Gastric	Missense	MDC1
	828T_Targeted	Gastric	Missense	PRSS1
	828T_Targeted	Gastric	Nonsense	EXT1
	828T_Targeted	Gastric	Missense	RAD54B
	828T_Targeted	Gastric	Missense	CDKN2A
	828T_Targeted	Gastric	Missense	TEK
	829T_Targeted	Gastric	Missense	GLI1
	829T_Targeted	Gastric	Missense	TP53
	829T_Targeted	Gastric	Nonsense	PRKDC
	830T_Targeted	Gastric	Missense	RET
	830T_Targeted	Gastric	Missense	TBX3
	830T_Targeted	Gastric	Missense	ARID2
	830T_Targeted	Gastric	Frameshift	BRCA2
	830T_Targeted	Gastric	Frameshift	TP53
	830T_Targeted	Gastric	Missense	SPEN
	830T_Targeted	Gastric	Missense	LZTR1
	830T_Targeted	Gastric	Missense	LZTR1
	830T_Targeted	Gastric	Missense	ALK
	830T_Targeted	Gastric	Missense	PIK3CB
	830T_Targeted	Gastric	Missense	FBXW7
	830T_Targeted	Gastric	Missense	SLIT2
	830T_Targeted	Gastric	Missense	ARID1B
	830T_Targeted	Gastric	Missense	PREX2
	830T_Targeted	Gastric	Missense	NBN
	830T_Targeted	Gastric	Missense	EGFL7
	830T_Targeted	Gastric	Missense	PTPRD
	867T_Targeted	Ovarian	In-frame Deletion	TSC2
	867T_Targeted	Ovarian	Missense	PIK3CA
	867T_Targeted	Ovarian	Missense	FAT1
	867T_Targeted	Ovarian	Missense	FAT1
	867T_Targeted	Ovarian	Promoter	TERT
	867T_Targeted	Ovarian	Missense	MDC1
	831T_Targeted	Gastric	Missense	ERBB3
	831T_Targeted	Gastric	Missense	RB1
	831T_Targeted	Gastric	Missense	GRIN2A
	831T_Targeted	Gastric	Missense	TP53
	831T_Targeted	Gastric	Missense	PIK3C2B
	831T_Targeted	Gastric	Missense	PIK3CD
	831T_Targeted	Gastric	In-frame Insertion	MAPK1
	831T_Targeted	Gastric	Missense	LRP1B
	831T_Targeted	Gastric	Missense	IRS1
	831T_Targeted	Gastric	Missense	INPP4A
	831T_Targeted	Gastric	Missense	WHSC1
	831T_Targeted	Gastric	Missense	EPHA5
	831T_Targeted	Gastric	Missense	RUNX1T1
	831T_Targeted	Gastric	Missense	TGFBR1
	831T_Targeted	Gastric	Missense	KDM6A
	832T_Targeted	Lung	Missense	DIS3
	832T_Targeted	Lung	Missense	LTK
	832T_Targeted	Lung	Missense	SLX4
	832T_Targeted	Lung	Missense	STAT3
	832T_Targeted	Lung	Missense	INSR
	832T_Targeted	Lung	In-frame Deletion	BCR
	832T_Targeted	Lung	Missense	CTNNB1
	868T_Targeted	Endometrial	Nonsense	PTEN
	868T_Targeted	Endometrial	Missense	PTPRO
	868T_Targeted	Endometrial	Missense	KRAS
	868T_Targeted	Endometrial	Frameshift	BRCA2
	868T_Targeted	Endometrial	Nonsense	NF1
	868T_Targeted	Endometrial	Frameshift	NF1
	868T_Targeted	Endometrial	Nonsense	ERBB2
	868T_Targeted	Endometrial	Missense	ERBB2
	868T_Targeted	Endometrial	Frameshift	SOX9
	868T_Targeted	Endometrial	Frameshift	SOX9
	868T_Targeted	Endometrial	Missense	SPTA1
	868T_Targeted	Endometrial	Missense	XPO1
	868T_Targeted	Endometrial	Missense	PIK3R1
	833T_Targeted	Breast	Frameshift	GATA3
	833T_Targeted	Breast	In-frame Deletion	DICER1
	833T_Targeted	Breast	Frameshift	JAK1
	833T_Targeted	Breast	Frameshift	TET2
	833T_Targeted	Breast	Missense	NBN
	833T_Targeted	Breast	Missense	STAG2
	833T_Targeted	Breast	Frameshift	ATRX
	869T_Targeted	Ovarian	Missense	ERBB3
	869T_Targeted	Ovarian	Missense	ETV4
	869T_Targeted	Ovarian	Missense	TP53
	869T_Targeted	Ovarian	Missense	STK11
	869T_Targeted	Ovarian	Missense	AKT2
	869T_Targeted	Ovarian	Nonsense	FAT1
	869T_Targeted	Ovarian	Missense	KMT2C
	871T_Targeted	Colorectal	Frameshift	IGF2
	871T_Targeted	Colorectal	Missense	KRAS
	871T_Targeted	Colorectal	Missense	GLI1
	871T_Targeted	Colorectal	Frameshift	LATS2
	871T_Targeted	Colorectal	Frameshift	FANCM
	871T_Targeted	Colorectal	Missense	TP53BP1
	871T_Targeted	Colorectal	Missense	NF1
	871T_Targeted	Colorectal	Frameshift	AXIN2
	871T_Targeted	Colorectal	Missense	PRKAR1A
	871T_Targeted	Colorectal	Missense	DOT1L
	871T_Targeted	Colorectal	Missense	POLD1
	871T_Targeted	Colorectal	Missense	RFWD2
	871T_Targeted	Colorectal	Frameshift	ARID1A
	871T_Targeted	Colorectal	Missense	ERRFI1
	871T_Targeted	Colorectal	Splice Site Donor	BCL2L1
	871T_Targeted	Colorectal	Missense	GNAS
	871T_Targeted	Colorectal	Frameshift	SMARCB1
	871T_Targeted	Colorectal	In-frame Deletion	EP300
	871T_Targeted	Colorectal	Missense	LRP1B
	871T_Targeted	Colorectal	Frameshift	LRP1B
	871T_Targeted	Colorectal	Missense	IDH1
	871T_Targeted	Colorectal	Missense	IRS1
	871T_Targeted	Colorectal	Missense	PIK3CA
	871T_Targeted	Colorectal	Frameshift	SETD2
	871T_Targeted	Colorectal	Nonsense	FOXP1
	871T_Targeted	Colorectal	Missense	FAT1
	871T_Targeted	Colorectal	Missense	KDR
	871T_Targeted	Colorectal	Frameshift	APC
	871T_Targeted	Colorectal	Frameshift	APC
	871T_Targeted	Colorectal	Missense	FLT4
	871T_Targeted	Colorectal	Frameshift	MSH3
	871T_Targeted	Colorectal	Frameshift	MSH3
	871T_Targeted	Colorectal	Missense	IGF2R
	871T_Targeted	Colorectal	Missense	E2F3
	871T_Targeted	Colorectal	Missense	IRF4
	871T_Targeted	Colorectal	Nonsense	MAGI2
	871T_Targeted	Colorectal	Frameshift	EXT1
	871T_Targeted	Colorectal	Missense	PRKDC
	871T_Targeted	Colorectal	Frameshift	BCORL1
	871T_Targeted	Colorectal	Frameshift	AMER1
	872T_Targeted	Other	Missense	NRAS
	872T_Targeted	Other	Missense	SPEN
	872T_Targeted	Other	Missense	FOXP1
	873T_Targeted	Other	Missense	NRAS
	873T_Targeted	Other	Missense	LRP1B
	874T_Targeted	Ovarian	In-frame Deletion	RET
	874T_Targeted	Ovarian	Missense	FGF3
	874T_Targeted	Ovarian	Missense	C11orf30
	874T_Targeted	Ovarian	Frameshift	BRCA2
	874T_Targeted	Ovarian	Missense	LTK
	874T_Targeted	Ovarian	Missense	TP53
	874T_Targeted	Ovarian	Missense	NCOA3
	874T_Targeted	Ovarian	Missense	FGFR4
	874T_Targeted	Ovarian	Missense	MET
	875T_Targeted	Prostate	Missense	KRAS
	875T_Targeted	Prostate	Missense	AKT1
	875T_Targeted	Prostate	Missense	BUB1B
	875T_Targeted	Prostate	Missense	CREBBP
	875T_Targeted	Prostate	Missense	PIK3CA
	875T_Targeted	Prostate	Missense	DAXX
	875T_Targeted	Prostate	Missense	AR
	876T_Targeted	Breast	Missense	NUP93
	876T_Targeted	Breast	In-frame Deletion	SNCAIP
	876T_Targeted	Breast	Promoter	TERT
	876T_Targeted	Breast	Missense	PIK3R1
	876T_Targeted	Breast	In-frame Insertion	PIK3R1
	876T_Targeted	Breast	Missense	KDM5C
	585T_Targeted	Breast	Nonsense	PTEN
	585T_Targeted	Breast	Missense	KMT2D
	585T_Targeted	Breast	Missense	MDM2
	585T_Targeted	Breast	Missense	U2AF1
	585T_Targeted	Breast	Missense	IRS1
	585T_Targeted	Breast	Frameshift	IGF2R
	585T_Targeted	Breast	Missense	DDR1
	877T_Targeted	Endometrial	Missense	DNMT1
	877T_Targeted	Endometrial	Missense	DNMT1
	877T_Targeted	Endometrial	Missense	DNMT1
	877T_Targeted	Endometrial	Missense	NRAS
	877T_Targeted	Endometrial	Missense	SPTA1
	877T_Targeted	Endometrial	Missense	SPTA1
	877T_Targeted	Endometrial	Missense	LRP1B
	877T_Targeted	Endometrial	Missense	IRS1
	877T_Targeted	Endometrial	Nonsense	PBRM1
	877T_Targeted	Endometrial	Missense	INPP4B
	877T_Targeted	Endometrial	Missense	FBXW7
	877T_Targeted	Endometrial	Missense	BRAF
	878T_Targeted	Brain	Missense	ERCC6
	878T_Targeted	Brain	Missense	KRAS
	878T_Targeted	Brain	Missense	FANCI
	878T_Targeted	Brain	Missense	NF1
	878T_Targeted	Brain	Missense	TP53
	878T_Targeted	Brain	Missense	PIK3CA
	878T_Targeted	Brain	Missense	MAP3K1
	878T_Targeted	Brain	Missense	PRDM1
	878T_Targeted	Brain	Missense	E2F3
	878T_Targeted	Brain	Missense	GATA4
	878T_Targeted	Brain	Nonsense	PREX2
	589T_Targeted	Breast	Missense	ARID5B
	589T_Targeted	Breast	In-frame Insertion	PTEN
	589T_Targeted	Breast	Missense	CUL4A
	589T_Targeted	Breast	Nonsense	BRCA1
	589T_Targeted	Breast	Nonsense	TP53
	589T_Targeted	Breast	Missense	DOT1L
	589T_Targeted	Breast	Missense	PIK3C2B
	589T_Targeted	Breast	Missense	ASXL2
	589T_Targeted	Breast	Missense	MDC1
	589T_Targeted	Breast	Missense	FANCE
	589T_Targeted	Breast	Missense	POLH
	589T_Targeted	Breast	Missense	PIK3CG
	589T_Targeted	Breast	Missense	PRKDC
	879T_Targeted	Endometrial	Missense	PTEN
	879T_Targeted	Endometrial	Missense	PTEN
	879T_Targeted	Endometrial	Missense	HNF1A
	879T_Targeted	Endometrial	Missense	KRAS
	879T_Targeted	Endometrial	Missense	KDM5A
	879T_Targeted	Endometrial	Missense	KMT2D
	879T_Targeted	Endometrial	Missense	KMT2D
	879T_Targeted	Endometrial	Missense	IRS2
	879T_Targeted	Endometrial	Nonsense	BRCA2
	879T_Targeted	Endometrial	Missense	MAX
	879T_Targeted	Endometrial	Missense	CTCF
	879T_Targeted	Endometrial	Missense	BRIP1
	879T_Targeted	Endometrial	Missense	CSF1
	879T_Targeted	Endometrial	Missense	SPEN
	879T_Targeted	Endometrial	Frameshift	JAK1
	879T_Targeted	Endometrial	Missense	NF2
	879T_Targeted	Endometrial	Frameshift	BARD1
	879T_Targeted	Endometrial	Missense	IRS1
	879T_Targeted	Endometrial	Frameshift	FOXL2
	879T_Targeted	Endometrial	Missense	SETD2
	879T_Targeted	Endometrial	Missense	PDGFRA
	879T_Targeted	Endometrial	In-frame Deletion	PIK3R1
	879T_Targeted	Endometrial	Frameshift	MSH3
	879T_Targeted	Endometrial	Missense	NOTCH4
	879T_Targeted	Endometrial	In-frame Insertion	SMO
	879T_Targeted	Endometrial	In-frame Insertion	KDM6A
	879T_Targeted	Endometrial	Frameshift	TAF1
	834T_Targeted	Gastric	Frameshift	ARID2
	834T_Targeted	Gastric	Missense	CHD4
	834T_Targeted	Gastric	Missense	GRIN2A
	834T_Targeted	Gastric	In-frame Deletion	SMAD4
	834T_Targeted	Gastric	Missense	PTPRT
	834T_Targeted	Gastric	Missense	CXCR4
	834T_Targeted	Gastric	Missense	SNCAIP
	834T_Targeted	Gastric	Missense	RICTOR
	834T_Targeted	Gastric	Missense	ZBTB2
	834T_Targeted	Gastric	Missense	ZBTB2
	834T_Targeted	Gastric	Missense	NOTCH4
	834T_Targeted	Gastric	Missense	KMT2C
	834T_Targeted	Gastric	Missense	PTPRD
	835T_Targeted	Breast	Frameshift	GATA3
	835T_Targeted	Breast	Missense	CYLD
	835T_Targeted	Breast	Missense	NOTCH3
	835T_Targeted	Breast	Missense	ERCC3
	835T_Targeted	Breast	Missense	REL
	835T_Targeted	Breast	Missense	FAT1
	835T_Targeted	Breast	Missense	GPR124
	835T_Targeted	Breast	Missense	AR
	591T_Targeted	Colorectal	Missense	ATM
	591T_Targeted	Colorectal	Missense	ATM
	591T_Targeted	Colorectal	Missense	KRAS
	591T_Targeted	Colorectal	Missense	DICER1
	591T_Targeted	Colorectal	Missense	BRCA1
	591T_Targeted	Colorectal	Missense	TP53
	591T_Targeted	Colorectal	In-frame Deletion	ARID1A
	591T_Targeted	Colorectal	In-frame Deletion	DNMT3B
	591T_Targeted	Colorectal	Nonsense	PTPRT
	591T_Targeted	Colorectal	Missense	RANBP2
	591T_Targeted	Colorectal	Missense	PIK3CA
	591T_Targeted	Colorectal	Missense	FBXW7
	591T_Targeted	Colorectal	Nonsense	FBXW7
	591T_Targeted	Colorectal	Splice Site Donor	APC
	591T_Targeted	Colorectal	Nonsense	APC
	591T_Targeted	Colorectal	Missense	IGF2R
	591T_Targeted	Colorectal	Nonsense	PMS2
	880T_Targeted	Prostate	Missense	MAX
	880T_Targeted	Prostate	Missense	CXCR2
	880T_Targeted	Prostate	Missense	PIK3CA
	836T_Targeted	Gastric	Splice Site Donor	MAP2K4
	836T_Targeted	Gastric	Missense	STK40
	836T_Targeted	Gastric	Missense	KIT
	836T_Targeted	Gastric	Missense	WRN
	836T_Targeted	Gastric	Missense	GPR124
	837T_Targeted	Breast	Missense	FGFR2
	837T_Targeted	Breast	Missense	NCOR1
	837T_Targeted	Breast	Missense	INSR
	837T_Targeted	Breast	Missense	ALK
	837T_Targeted	Breast	Missense	PIK3CA
	837T_Targeted	Breast	Missense	HDAC6
	838T_Targeted	Gastric	Missense	WT1
	838T_Targeted	Gastric	Missense	KMT2D
	838T_Targeted	Gastric	Missense	LTK
	838T_Targeted	Gastric	Nonsense	TP53
	838T_Targeted	Gastric	Missense	SMAD4
	838T_Targeted	Gastric	Missense	PIK3R2
	838T_Targeted	Gastric	Missense	DNMT3A
	838T_Targeted	Gastric	Missense	FGF12
	838T_Targeted	Gastric	Missense	CTNNB1
	838T_Targeted	Gastric	Nonsense	TET2
	838T_Targeted	Gastric	Frameshift	TET2
	838T_Targeted	Gastric	Missense	ROS1
	838T_Targeted	Gastric	Missense	ESR1
	838T_Targeted	Gastric	Missense	NOTCH4
	838T_Targeted	Gastric	In-frame Deletion	AR
	838T_Targeted	Gastric	Missense	AR
	881T_Targeted	Other	Missense	RET
	881T_Targeted	Other	Missense	ERCC6
	881T_Targeted	Other	Missense	TET1
	881T_Targeted	Other	Missense	EXT2
	881T_Targeted	Other	Nonsense	PAK1
	881T_Targeted	Other	Missense	PTPN11
	881T_Targeted	Other	Missense	PTPN11
	881T_Targeted	Other	Missense	PTPRO
	881T_Targeted	Other	Missense	ARID2
	881T_Targeted	Other	Missense	CHD4
	881T_Targeted	Other	Missense	CUL4A
	881T_Targeted	Other	Splice Site Donor	FLT3
	881T_Targeted	Other	Missense	DICER1
	881T_Targeted	Other	Missense	BUB1B
	881T_Targeted	Other	Missense	TSC2
	881T_Targeted	Other	Missense	RPA1
	881T_Targeted	Other	Missense	CDK12
	881T_Targeted	Other	Missense	TOP2A
	881T_Targeted	Other	Missense	TOP2A
	881T_Targeted	Other	Missense	TOP2A
	881T_Targeted	Other	Splice Site Donor	BRCA1
	881T_Targeted	Other	Missense	TP53
	881T_Targeted	Other	Missense	DOT1L
	881T_Targeted	Other	Missense	PTPRS
	881T_Targeted	Other	Missense	HSD3B1
	881T_Targeted	Other	Missense	SOX10
	881T_Targeted	Other	Missense	LRP1B
	881T_Targeted	Other	Missense	IDH1
	881T_Targeted	Other	Missense	MSH2
	881T_Targeted	Other	Missense	MSH6
	881T_Targeted	Other	Missense	FANCD2
	881T_Targeted	Other	Missense	ATR
	881T_Targeted	Other	Missense	RHOA
	881T_Targeted	Other	Missense	WHSC1
	881T_Targeted	Other	Missense	APC
	881T_Targeted	Other	Missense	APC
	881T_Targeted	Other	Missense	APC
	881T_Targeted	Other	Missense	TERT
	881T_Targeted	Other	Missense	PDGFRB
	881T_Targeted	Other	Nonsense	HDAC2
	881T_Targeted	Other	Missense	HDAC2
	881T_Targeted	Other	Missense	ESR1
	881T_Targeted	Other	Splice Site Donor	QKI
	881T_Targeted	Other	Missense	BRAF
	881T_Targeted	Other	Missense	RAD54B
	881T_Targeted	Other	Missense	MTAP
	881T_Targeted	Other	Missense	MTAP
	882T_Targeted	Colorectal	Frameshift	ETV4
	882T_Targeted	Colorectal	Missense	TP53
	882T_Targeted	Colorectal	Missense	SPEN
	882T_Targeted	Colorectal	Missense	LRP1B
	882T_Targeted	Colorectal	Frameshift	APC
	882T_Targeted	Colorectal	Missense	ROS1
	882T_Targeted	Colorectal	Missense	BRAF
	882T_Targeted	Colorectal	Missense	BCORL1
	839T_Targeted	Breast	Frameshift	PTEN
	839T_Targeted	Breast	Frameshift	TBX3
	839T_Targeted	Breast	Splice Site Donor	CDH1
	839T_Targeted	Breast	Missense	PIK3C2B
	839T_Targeted	Breast	Missense	PIK3CA
	839T_Targeted	Breast	Missense	EPHB4
	839T_Targeted	Breast	Missense	PRKDC
	883T_Targeted	Other	Missense	ERCC4
	883T_Targeted	Other	Frameshift	TP53
	883T_Targeted	Other	Missense	SPTA1
	883T_Targeted	Other	Missense	ABL2
	883T_Targeted	Other	Missense	WHSC1
	883T_Targeted	Other	Missense	KDM5C
	883T_Targeted	Other	In-frame Deletion	AR
	884T_Targeted	Other	Missense	FGFR2
	884T_Targeted	Other	Missense	BUB1B
	884T_Targeted	Other	Missense	FANCA
	884T_Targeted	Other	Missense	FLCN
	884T_Targeted	Other	Splice Site Acceptor	BRCA1
	884T_Targeted	Other	Nonsense	TP53
	884T_Targeted	Other	Missense	GATA6
	884T_Targeted	Other	Missense	XRCC1
	884T_Targeted	Other	In-frame Deletion	IRS1
	884T_Targeted	Other	Missense	MSH3
	884T_Targeted	Other	Missense	MED12
	885T_Targeted	Colorectal	Missense	KRAS
	885T_Targeted	Colorectal	Missense	TP53
	885T_Targeted	Colorectal	Missense	POLD1
	885T_Targeted	Colorectal	Missense	ABL2
	885T_Targeted	Colorectal	Missense	MYCL
	885T_Targeted	Colorectal	Missense	ASXL2
	885T_Targeted	Colorectal	Missense	PIK3CA
	885T_Targeted	Colorectal	Nonsense	APC
	885T_Targeted	Colorectal	Missense	SNCAIP
	886T_Targeted	Lung	In-frame Deletion	DDB2
	886T_Targeted	Lung	Missense	LTK
	886T_Targeted	Lung	Missense	CHD2
	886T_Targeted	Lung	Missense	CIC
	886T_Targeted	Lung	Missense	MPL
	886T_Targeted	Lung	Missense	KIT
	886T_Targeted	Lung	Missense	ROS1
	886T_Targeted	Lung	Nonsense	ARID1B
	887T_Targeted	Breast	Missense	FANCM
	887T_Targeted	Breast	Missense	TP53
	887T_Targeted	Breast	Missense	KMT2C
	887T_Targeted	Breast	Missense	AR
	888T_Targeted	Colorectal	Missense	MYOD1
	888T_Targeted	Colorectal	Missense	KRAS
	888T_Targeted	Colorectal	Splice Site Donor	FLT3
	888T_Targeted	Colorectal	Missense	PALB2
	888T_Targeted	Colorectal	Frameshift	SOX9
	888T_Targeted	Colorectal	Splice Site Acceptor	CALR
	888T_Targeted	Colorectal	Missense	NOTCH3
	888T_Targeted	Colorectal	Missense	ERCC2
	888T_Targeted	Colorectal	Missense	PTPRS
	888T_Targeted	Colorectal	Missense	LRP1B
	888T_Targeted	Colorectal	Nonsense	APC
	888T_Targeted	Colorectal	Missense	ROS1
	888T_Targeted	Colorectal	Missense	NOTCH1
	889T_Targeted	Gastric	In-frame Deletion	ATM
	889T_Targeted	Gastric	Missense	PAK7
	889T_Targeted	Gastric	Splice Site Acceptor	KIT
	889T_Targeted	Gastric	Nonsense	TLR4
	614T_Targeted	Colorectal	Missense	ACVR1B
	614T_Targeted	Colorectal	Missense	SMAD3
	614T_Targeted	Colorectal	Nonsense	CREBBP
	614T_Targeted	Colorectal	In-frame Insertion	GID4
	614T_Targeted	Colorectal	Nonsense	SOX9
	614T_Targeted	Colorectal	Frameshift	SOX9
	614T_Targeted	Colorectal	Missense	TP53
	614T_Targeted	Colorectal	Missense	NRAS
	614T_Targeted	Colorectal	Missense	SPTA1
	614T_Targeted	Colorectal	Missense	SPEN
	614T_Targeted	Colorectal	Missense	ACVR1
	614T_Targeted	Colorectal	Missense	MITF
	614T_Targeted	Colorectal	Frameshift	FBXW7
	614T_Targeted	Colorectal	Missense	SLIT2
	890T_Targeted	Lung	Missense	TET1
	890T_Targeted	Lung	Nonsense	ATM
	890T_Targeted	Lung	Splice Site Acceptor	CBL
	890T_Targeted	Lung	Missense	FGF19
	890T_Targeted	Lung	Missense	KRAS
	890T_Targeted	Lung	Missense	ERCC4
	890T_Targeted	Lung	Missense	TSC2
	890T_Targeted	Lung	Missense	SLX4
	890T_Targeted	Lung	Missense	JAK3
	890T_Targeted	Lung	Frameshift	RFWD2
	890T_Targeted	Lung	Missense	GNAS
	890T_Targeted	Lung	Missense	BARD1
	890T_Targeted	Lung	Missense	DNMT3A
	890T_Targeted	Lung	Missense	MYD88
	890T_Targeted	Lung	In-frame Deletion	ARID1B
	890T_Targeted	Lung	Missense	HIST1H1C
	890T_Targeted	Lung	Nonsense	GRM3
	890T_Targeted	Lung	Splice Site Donor	RUNX1T1
	890T_Targeted	Lung	Splice Site Donor	NTRK2
	890T_Targeted	Lung	Splice Site Acceptor	MED12
	891T_Targeted	Lung	Missense	ARID5B
	891T_Targeted	Lung	Missense	KRAS
	891T_Targeted	Lung	Missense	ACVR1B
	891T_Targeted	Lung	Missense	LATS2
	891T_Targeted	Lung	Missense	PALB2
	891T_Targeted	Lung	Missense	BRIP1
	891T_Targeted	Lung	Missense	TP53
	891T_Targeted	Lung	Missense	NOTCH3
	891T_Targeted	Lung	Missense	CEBPA
	891T_Targeted	Lung	Missense	SPTA1
	891T_Targeted	Lung	Missense	SPTA1
	891T_Targeted	Lung	Missense	DDR2
	891T_Targeted	Lung	Missense	IKBKE
	891T_Targeted	Lung	Missense	PTPRT
	891T_Targeted	Lung	Missense	PTPRT
	891T_Targeted	Lung	Missense	PAK7
	891T_Targeted	Lung	Missense	CXCR4
	891T_Targeted	Lung	Missense	LRP1B
	891T_Targeted	Lung	Missense	CXCR2
	891T_Targeted	Lung	Missense	MAP3K13
	891T_Targeted	Lung	Missense	CTNNB1
	891T_Targeted	Lung	Missense	PARP3
	891T_Targeted	Lung	Missense	INPP4B
	891T_Targeted	Lung	Missense	KIT
	891T_Targeted	Lung	Missense	SNCAIP
	891T_Targeted	Lung	Missense	GABRA6
	891T_Targeted	Lung	Missense	FLT4
	891T_Targeted	Lung	Missense	NOTCH4
	891T_Targeted	Lung	Missense	MET
	891T_Targeted	Lung	Missense	KDM6A
	891T_Targeted	Lung	Missense	TAF1
	892T_Targeted	Colorectal	Missense	KRAS
	892T_Targeted	Colorectal	Missense	TP53
	892T_Targeted	Colorectal	Missense	STK11
	892T_Targeted	Colorectal	Missense	MERTK
	892T_Targeted	Colorectal	Missense	FANCL
	892T_Targeted	Colorectal	Missense	EPHA3
	892T_Targeted	Colorectal	Missense	SLIT2
	892T_Targeted	Colorectal	Frameshift	APC
	892T_Targeted	Colorectal	Frameshift	APC
	892T_Targeted	Colorectal	Missense	LATS1
	893T_Targeted	Other	Missense	SMARCD1
	893T_Targeted	Other	Missense	NUP93
	893T_Targeted	Other	Missense	BRD4
	893T_Targeted	Other	Missense	RFWD2
	893T_Targeted	Other	Splice Site Acceptor	FANCL
	893T_Targeted	Other	Missense	FOXL2
	893T_Targeted	Other	Missense	PIK3CA
	893T_Targeted	Other	Missense	INPP4B
	893T_Targeted	Other	Promoter	TERT
	893T_Targeted	Other	Missense	SDHA
	893T_Targeted	Other	Missense	HIST1H1C
	893T_Targeted	Other	Missense	BRAF
	894T_Targeted	Colorectal	Missense	KRAS
	894T_Targeted	Colorectal	Nonsense	TP53
	894T_Targeted	Colorectal	Nonsense	APC
	894T_Targeted	Colorectal	Nonsense	APC
	894T_Targeted	Colorectal	In-frame Insertion	ARID1B
	894T_Targeted	Colorectal	Nonsense	MET
	894T_Targeted	Colorectal	In-frame Insertion	WRN
	895T_Targeted	Other	Nonsense	PTEN
	895T_Targeted	Other	Missense	NUTM1
	895T_Targeted	Other	In-frame Insertion	HSD3B1
	895T_Targeted	Other	Missense	NTRK1
	895T_Targeted	Other	Missense	RANBP2
	895T_Targeted	Other	Missense	PAX8
	895T_Targeted	Other	Promoter	TERT
	895T_Targeted	Other	Missense	PIK3R1
	895T_Targeted	Other	Missense	BRAF
	895T_Targeted	Other	Missense	KMT2C
	895T_Targeted	Other	Missense	PTPRD
	896T_Targeted	Colorectal	Missense	KRAS
	896T_Targeted	Colorectal	Missense	ARID2
	896T_Targeted	Colorectal	Missense	TP53
	896T_Targeted	Colorectal	Missense	SMAD4
	896T_Targeted	Colorectal	Missense	FBXW7
	896T_Targeted	Colorectal	Nonsense	APC
	896T_Targeted	Colorectal	Frameshift	APC
	896T_Targeted	Colorectal	Promoter	TERT
	896T_Targeted	Colorectal	In-frame Insertion	ARID1B
	896T_Targeted	Colorectal	In-frame Insertion	SMO
	896T_Targeted	Colorectal	In-frame Deletion	SMO
	896T_Targeted	Colorectal	Nonsense	CDKN2A
	638T_Targeted	Colorectal	Missense	KRAS
	638T_Targeted	Colorectal	Missense	MDM2
	638T_Targeted	Colorectal	Missense	GRIN2A
	638T_Targeted	Colorectal	Missense	RARA
	638T_Targeted	Colorectal	Missense	TP53
	638T_Targeted	Colorectal	Missense	NCOA3
	638T_Targeted	Colorectal	Missense	REL
	638T_Targeted	Colorectal	Nonsense	APC
	638T_Targeted	Colorectal	Missense	MAML1
	638T_Targeted	Colorectal	Missense	RUNX1T1
	638T_Targeted	Colorectal	Missense	RUNX1T1
	897T_Targeted	Brain	Frameshift	KMT2D
	897T_Targeted	Brain	Nonsense	RB1
	897T_Targeted	Brain	In-frame Insertion	HSP90AA1
	897T_Targeted	Brain	Missense	TP53
	897T_Targeted	Brain	Missense	ACVR1
	897T_Targeted	Brain	Missense	ERBB4
	897T_Targeted	Brain	Missense	MAP3K1
	897T_Targeted	Brain	Nonsense	KMT2C
	898T_Targeted	Brain	In-frame Deletion	PTEN
	898T_Targeted	Brain	Missense	ATM
	898T_Targeted	Brain	Missense	SPEN
	898T_Targeted	Brain	Missense	LRP1B
	898T_Targeted	Brain	Nonsense	SETD2
	898T_Targeted	Brain	Promoter	TERT
	898T_Targeted	Brain	Nonsense	MDC1
	898T_Targeted	Brain	Missense	EGFR
	898T_Targeted	Brain	Missense	MAGI2
	840T_Targeted	Gastric	Missense	SMARCA4
	840T_Targeted	Gastric	Missense	AXL
	840T_Targeted	Gastric	Missense	NCOA3
	840T_Targeted	Gastric	Missense	EP300
	840T_Targeted	Gastric	Missense	RANBP2
	840T_Targeted	Gastric	Frameshift	ASXL2
	840T_Targeted	Gastric	Missense	MSH2
	840T_Targeted	Gastric	Missense	APC
	840T_Targeted	Gastric	Missense	HDAC2
	840T_Targeted	Gastric	Missense	IKZF1
	840T_Targeted	Gastric	Missense	ATRX
	650T_Targeted	Gastric	Missense	RET
	650T_Targeted	Gastric	Missense	PRSS8
	650T_Targeted	Gastric	Missense	PRKAR1A
	650T_Targeted	Gastric	Missense	TP53
	650T_Targeted	Gastric	Missense	GATA2
	650T_Targeted	Gastric	Missense	PIK3R1
	650T_Targeted	Gastric	Missense	ROS1
	650T_Targeted	Gastric	Frameshift	PREX2
	650T_Targeted	Gastric	Missense	ATRX
	841T_Targeted	Gastric	Missense	CBL
	841T_Targeted	Gastric	Frameshift	CDH1
	841T_Targeted	Gastric	In-frame Deletion	CDH1
	841T_Targeted	Gastric	Missense	MAP2K4
	841T_Targeted	Gastric	Frameshift	NF1
	841T_Targeted	Gastric	Missense	TP53
	841T_Targeted	Gastric	Missense	MTOR
	841T_Targeted	Gastric	Missense	LRP1B
	841T_Targeted	Gastric	Missense	KDR
	651T_Targeted	Gastric	Missense	NUP93
	651T_Targeted	Gastric	Missense	TP53
	651T_Targeted	Gastric	Missense	SNCAIP
	651T_Targeted	Gastric	Missense	MYB
	651T_Targeted	Gastric	Missense	HIST1H1C
	651T_Targeted	Gastric	Missense	GRM3
	652T_Targeted	Other	Splice Site Donor	ATM
	652T_Targeted	Other	Frameshift	CDH1
	652T_Targeted	Other	Missense	KEAP1
	652T_Targeted	Other	Missense	PIK3R2
	652T_Targeted	Other	Missense	CD22
	652T_Targeted	Other	Missense	ARID1A
	652T_Targeted	Other	Missense	ASXL1
	652T_Targeted	Other	Missense	LZTR1
	652T_Targeted	Other	Missense	PIK3CA
	652T_Targeted	Other	Missense	SNCAIP
	652T_Targeted	Other	Missense	FLT4
	652T_Targeted	Other	Missense	PIK3R1
	652T_Targeted	Other	Missense	PIM1
	652T_Targeted	Other	In-frame Deletion	GPR124
	652T_Targeted	Other	Missense	KAT6A
	842T_Targeted	Gastric	Missense	TP53
	842T_Targeted	Gastric	Missense	PTPRT
	842T_Targeted	Gastric	Missense	TGFBR2
	842T_Targeted	Gastric	Missense	MYD88
	842T_Targeted	Gastric	Missense	APC
	842T_Targeted	Gastric	In-frame Deletion	EGFL7
	842T_Targeted	Gastric	Missense	PDCD1LG2
	653T_Targeted	Gastric	In-frame Insertion	CBL
	653T_Targeted	Gastric	In-frame Deletion	CREBBP
	653T_Targeted	Gastric	Frameshift	TP53
	653T_Targeted	Gastric	Missense	CIC
	653T_Targeted	Gastric	Missense	EPHA5
	653T_Targeted	Gastric	Missense	KMT2C
	653T_Targeted	Gastric	Missense	KDM5C
	843T_Targeted	Gastric	Splice Site Donor	PTEN
	843T_Targeted	Gastric	Missense	FGF3
	843T_Targeted	Gastric	Missense	CHD4
	843T_Targeted	Gastric	Missense	SMARCA4
	843T_Targeted	Gastric	Missense	ARID1A
	843T_Targeted	Gastric	Missense	PIK3CA
	843T_Targeted	Gastric	Missense	TERT
	843T_Targeted	Gastric	Missense	CDKN1A
	843T_Targeted	Gastric	Missense	PDCD1LG2
	843T_Targeted	Gastric	Nonsense	KDM6A
	655T_Targeted	Gastric	Missense	BIRC2
	655T_Targeted	Gastric	In-frame Deletion	CDH1
	655T_Targeted	Gastric	Missense	SPEN
	655T_Targeted	Gastric	Missense	MSH3
	655T_Targeted	Gastric	Missense	MAGI2
	844T_Targeted	Gastric	Missense	CCND1
	844T_Targeted	Gastric	Missense	ERBB3
	844T_Targeted	Gastric	Nonsense	BRCA2
	844T_Targeted	Gastric	Missense	TSC2
	844T_Targeted	Gastric	Splice Site Donor	SOX9
	844T_Targeted	Gastric	Missense	PTPRS
	844T_Targeted	Gastric	Missense	LRP1B
	844T_Targeted	Gastric	Missense	BAP1
	844T_Targeted	Gastric	Missense	RYBP
	844T_Targeted	Gastric	Missense	NSD1
	844T_Targeted	Gastric	Missense	RICTOR
	844T_Targeted	Gastric	Nonsense	CDK6
	844T_Targeted	Gastric	Missense	KAT6A
	844T_Targeted	Gastric	Missense	TAF1
	899T_Targeted	Lung	Missense	BRCA2
	899T_Targeted	Lung	Missense	TYRO3
	899T_Targeted	Lung	Frameshift	TP53
	899T_Targeted	Lung	Missense	CEBPA
	899T_Targeted	Lung	Missense	PTPRS
	899T_Targeted	Lung	Missense	FAM46C
	899T_Targeted	Lung	Missense	NOTCH2
	899T_Targeted	Lung	Missense	PIK3CD
	899T_Targeted	Lung	Missense	MSH3
	899T_Targeted	Lung	Nonsense	CDKN2A
	900T_Targeted	Brain	Nonsense	SUFU
	900T_Targeted	Brain	Missense	GLI1
	900T_Targeted	Brain	Missense	PARP2
	900T_Targeted	Brain	Missense	NUTM1
	900T_Targeted	Brain	Missense	BRCA1
	900T_Targeted	Brain	Missense	TP53
	900T_Targeted	Brain	Missense	NOTCH3
	900T_Targeted	Brain	Frameshift	ARID1A
	900T_Targeted	Brain	In-frame Deletion	STK40
	900T_Targeted	Brain	Frameshift	PDK1
	900T_Targeted	Brain	Missense	KLHL6
	900T_Targeted	Brain	In-frame Deletion	NSD1
	900T_Targeted	Brain	Missense	TEK
	900T_Targeted	Brain	Missense	AR
	901T_Targeted	Ovarian	Missense	PIK3C2G
	901T_Targeted	Ovarian	Missense	BRCA2
	901T_Targeted	Ovarian	Missense	FANCI
	901T_Targeted	Ovarian	Missense	TP53
	901T_Targeted	Ovarian	Missense	NOTCH3
	901T_Targeted	Ovarian	Missense	DNMT3B
	901T_Targeted	Ovarian	Missense	PMS1
	901T_Targeted	Ovarian	Missense	ASXL2
	901T_Targeted	Ovarian	Missense	GRM3
	901T_Targeted	Ovarian	Missense	PRKDC
	902T_Targeted	Breast	Missense	BRCA2
	902T_Targeted	Breast	Missense	NCOR1
	902T_Targeted	Breast	Frameshift	TP53
	902T_Targeted	Breast	Missense	NOTCH2
	902T_Targeted	Breast	In-frame Deletion	EP300
	902T_Targeted	Breast	Missense	PIK3CA
	903T_Targeted	Other	Missense	FGF3
	903T_Targeted	Other	Missense	GRIN2A
	903T_Targeted	Other	Missense	TP53
	903T_Targeted	Other	Nonsense	SMAD4
	903T_Targeted	Other	Missense	PTPRT
	903T_Targeted	Other	Missense	CXCR4
	903T_Targeted	Other	Frameshift	MSH6
	903T_Targeted	Other	Missense	APC
	903T_Targeted	Other	Missense	MAP3K1
	904T_Targeted	Lung	Missense	RAD52
	904T_Targeted	Lung	Missense	FGF6
	904T_Targeted	Lung	Missense	KMT2D
	904T_Targeted	Lung	Missense	FLT1
	904T_Targeted	Lung	Nonsense	CDK12
	904T_Targeted	Lung	Missense	BRCA1
	904T_Targeted	Lung	Missense	TP53
	904T_Targeted	Lung	Missense	AXL
	904T_Targeted	Lung	Missense	RUNX1
	904T_Targeted	Lung	Missense	U2AF1
	904T_Targeted	Lung	Splice Site Acceptor	CASP8
	904T_Targeted	Lung	Missense	CTLA4
	904T_Targeted	Lung	Missense	TET2
	904T_Targeted	Lung	Missense	FAT1
	904T_Targeted	Lung	In-frame Insertion	ARID1B
	904T_Targeted	Lung	Missense	IKZF1
	904T_Targeted	Lung	Frameshift	BCORL1
	904T_Targeted	Lung	Missense	BCOR
	904T_Targeted	Lung	Splice Site Acceptor	RBM10
	905T_Targeted	Endometrial	Missense	GATA3
	905T_Targeted	Endometrial	Missense	BRCA2
	905T_Targeted	Endometrial	Missense	ERCC4
	905T_Targeted	Endometrial	Nonsense	TP53
	905T_Targeted	Endometrial	Missense	INSR
	905T_Targeted	Endometrial	Missense	PIK3C2B
	905T_Targeted	Endometrial	Frameshift	PDK1
	905T_Targeted	Endometrial	Frameshift	MSH6
	905T_Targeted	Endometrial	Splice Site Acceptor	PREX2
	905T_Targeted	Endometrial	Nonsense	TAF1
	906T_Targeted	Brain	Missense	PRKAR1A
	906T_Targeted	Brain	Missense	PTPRS
	906T_Targeted	Brain	Promoter	TERT
	906T_Targeted	Brain	Missense	NSD1
	906T_Targeted	Brain	Missense	KAT6A
	906T_Targeted	Brain	Missense	NBN
	907T_Targeted	Other	Splice Site Donor	PTEN
	907T_Targeted	Other	Missense	TBX3
	907T_Targeted	Other	Missense	TP53
	907T_Targeted	Other	Splice Site Donor	FANCD2
	907T_Targeted	Other	Frameshift	SETD2
	907T_Targeted	Other	Nonsense	APC
	907T_Targeted	Other	Frameshift	APC
	907T_Targeted	Other	Missense	EPHA7
	907T_Targeted	Other	Missense	PREX2
	907T_Targeted	Other	Missense	TLR4
	908T_Targeted	Brain	Missense	POLE
	908T_Targeted	Brain	Nonsense	CD276
	908T_Targeted	Brain	Missense	AXIN1
	908T_Targeted	Brain	Missense	ADORA2A
	908T_Targeted	Brain	Missense	LRP1B
	908T_Targeted	Brain	In-frame Deletion	FBXW7
	909T_Targeted	Colorectal	Missense	TP53
	909T_Targeted	Colorectal	Missense	ARID1A
	909T_Targeted	Colorectal	In-frame Insertion	NCOA3
	909T_Targeted	Colorectal	Missense	RANBP2
	909T_Targeted	Colorectal	Missense	LRP1B
	909T_Targeted	Colorectal	Missense	PMS1
	909T_Targeted	Colorectal	Missense	ERBB4
	909T_Targeted	Colorectal	Missense	ERBB4
	909T_Targeted	Colorectal	Missense	FOXP1
	909T_Targeted	Colorectal	Missense	RICTOR
	909T_Targeted	Colorectal	Missense	ROS1
	909T_Targeted	Colorectal	Missense	PTPRD
	909T_Targeted	Colorectal	Missense	NTRK2
	909T_Targeted	Colorectal	Missense	AR
	911T_Targeted	Other	Missense	APC
	911T_Targeted	Other	In-frame Deletion	MSH3
	912T_Targeted	Other	Nonsense	PTEN
	912T_Targeted	Other	Missense	TP53BP1
	912T_Targeted	Other	Missense	SUZ12
	912T_Targeted	Other	Splice Site Acceptor	TP53
	912T_Targeted	Other	Missense	RFWD2
	912T_Targeted	Other	Missense	ABL2
	912T_Targeted	Other	Missense	PIK3CD
	912T_Targeted	Other	Missense	EPHA5
	912T_Targeted	Other	Missense	PREX2
	912T_Targeted	Other	Missense	PTCH1
	912T_Targeted	Other	Missense	KDM5C
	912T_Targeted	Other	Missense	AMER1
	913T_Targeted	Lung	Missense	FGFR2
	913T_Targeted	Lung	Splice Site Donor	ERCC6
	913T_Targeted	Lung	Missense	ERCC6
	913T_Targeted	Lung	Frameshift	ATM
	913T_Targeted	Lung	Missense	ATM
	913T_Targeted	Lung	Missense	KRAS
	913T_Targeted	Lung	Missense	FANCI
	913T_Targeted	Lung	Missense	TP53
	913T_Targeted	Lung	Missense	BBC3
	913T_Targeted	Lung	Missense	INSR
	913T_Targeted	Lung	Missense	CRKL
	913T_Targeted	Lung	Missense	EPHB4
	913T_Targeted	Lung	In-frame Insertion	SMO
	913T_Targeted	Lung	Missense	GATA4
	913T_Targeted	Lung	Missense	TAF1
	914T_Targeted	Ovarian	Frameshift	PTEN
	914T_Targeted	Ovarian	Missense	BRCA2
	914T_Targeted	Ovarian	Missense	CIC
	914T_Targeted	Ovarian	Missense	PIK3CD
	914T_Targeted	Ovarian	Missense	PIK3CD
	914T_Targeted	Ovarian	Missense	FAT1
	914T_Targeted	Ovarian	Promoter	TERT
	915T_Targeted	Lung	In-frame Insertion	RPS6KB2
	915T_Targeted	Lung	Missense	HNF1A
	915T_Targeted	Lung	Missense	ERCC5
	915T_Targeted	Lung	Missense	SMAD3
	915T_Targeted	Lung	Missense	TP53
	915T_Targeted	Lung	Missense	AXL
	915T_Targeted	Lung	Missense	NF2
	915T_Targeted	Lung	In-frame Insertion	SETD2
	915T_Targeted	Lung	In-frame Deletion	MSH3
	915T_Targeted	Lung	Missense	IRF4
	915T_Targeted	Lung	Missense	PIK3CG
	915T_Targeted	Lung	Splice Site Acceptor	KDM5C
	845T_Targeted	Gastric	Missense	RET
	845T_Targeted	Gastric	Missense	PTEN
	845T_Targeted	Gastric	Missense	KMT2A
	845T_Targeted	Gastric	Missense	PTPN11
	845T_Targeted	Gastric	Frameshift	POLE
	845T_Targeted	Gastric	Missense	POLE
	845T_Targeted	Gastric	Missense	KRAS
	845T_Targeted	Gastric	Frameshift	CCND2
	845T_Targeted	Gastric	Missense	KMT2D
	845T_Targeted	Gastric	Missense	KMT2D
	845T_Targeted	Gastric	In-frame Insertion	CHD4
	845T_Targeted	Gastric	Frameshift	MDM2
	845T_Targeted	Gastric	Missense	FGF14
	845T_Targeted	Gastric	Frameshift	ERCC5
	845T_Targeted	Gastric	Frameshift	RB1
	845T_Targeted	Gastric	Frameshift	B2M
	845T_Targeted	Gastric	Frameshift	B2M
	845T_Targeted	Gastric	Frameshift	BLM
	845T_Targeted	Gastric	Missense	CHD2
	845T_Targeted	Gastric	Missense	ERCC4
	845T_Targeted	Gastric	Missense	AXIN1
	845T_Targeted	Gastric	Frameshift	CTCF
	845T_Targeted	Gastric	Missense	RPA1
	845T_Targeted	Gastric	Frameshift	CDK12
	845T_Targeted	Gastric	Frameshift	RNF43
	845T_Targeted	Gastric	Missense	SMAD4
	845T_Targeted	Gastric	Missense	JAK3
	845T_Targeted	Gastric	Missense	GNA11
	845T_Targeted	Gastric	Missense	NTRK1
	845T_Targeted	Gastric	Missense	SPTA1
	845T_Targeted	Gastric	Missense	SPTA1
	845T_Targeted	Gastric	Frameshift	ABL2
	845T_Targeted	Gastric	Frameshift	AKT3
	845T_Targeted	Gastric	Frameshift	ARID1A
	845T_Targeted	Gastric	Frameshift	ARID1A
	845T_Targeted	Gastric	Missense	HDAC1
	845T_Targeted	Gastric	Missense	DNMT3B
	845T_Targeted	Gastric	Missense	SRC
	845T_Targeted	Gastric	Missense	SRC
	845T_Targeted	Gastric	Missense	PAK7
	845T_Targeted	Gastric	Frameshift	RANBP2
	845T_Targeted	Gastric	Missense	MYCN
	845T_Targeted	Gastric	Frameshift	CASP8
	845T_Targeted	Gastric	Frameshift	ATR
	845T_Targeted	Gastric	Missense	ATR
	845T_Targeted	Gastric	Missense	PIK3CA
	845T_Targeted	Gastric	Frameshift	FGFR3
	845T_Targeted	Gastric	Missense	SLIT2
	845T_Targeted	Gastric	Missense	EPHA5
	845T_Targeted	Gastric	Frameshift	MSH3
	845T_Targeted	Gastric	Missense	PARK2
	845T_Targeted	Gastric	Frameshift	DDR1
	845T_Targeted	Gastric	Missense	RUNX1T1
	845T_Targeted	Gastric	Missense	RUNX1T1
	845T_Targeted	Gastric	Missense	NOTCH1
	845T_Targeted	Gastric	Missense	PTPRD
	845T_Targeted	Gastric	Missense	NTRK2
	845T_Targeted	Gastric	In-frame Insertion	MED12
	846T_Targeted	Gastric	Splice Site Donor	GATA3
	846T_Targeted	Gastric	Missense	PTPN11
	846T_Targeted	Gastric	Frameshift	PIK3C2G
	846T_Targeted	Gastric	Frameshift	KMT2D
	846T_Targeted	Gastric	Missense	ACVR1B
	846T_Targeted	Gastric	Missense	ERBB3
	846T_Targeted	Gastric	Missense	GLI1
	846T_Targeted	Gastric	Frameshift	IRS2
	846T_Targeted	Gastric	Missense	LATS2
	846T_Targeted	Gastric	Frameshift	BRCA2
	846T_Targeted	Gastric	Missense	BCL2L2
	846T_Targeted	Gastric	Missense	TSHR
	846T_Targeted	Gastric	Missense	DICER1
	846T_Targeted	Gastric	Frameshift	BLM
	846T_Targeted	Gastric	Missense	IGF1R
	846T_Targeted	Gastric	Missense	TSC2
	846T_Targeted	Gastric	Missense	PDPK1
	846T_Targeted	Gastric	Frameshift	AXIN1
	846T_Targeted	Gastric	Missense	SLX4
	846T_Targeted	Gastric	Missense	MAF
	846T_Targeted	Gastric	Frameshift	MAP2K4
	846T_Targeted	Gastric	Missense	NCOR1
	846T_Targeted	Gastric	Frameshift	NF1
	846T_Targeted	Gastric	Frameshift	NF1
	846T_Targeted	Gastric	Frameshift	CDK12
	846T_Targeted	Gastric	Missense	RARA
	846T_Targeted	Gastric	Missense	BRCA1
	846T_Targeted	Gastric	Missense	RNF43
	846T_Targeted	Gastric	Frameshift	PIK3C3
	846T_Targeted	Gastric	Missense	PMAIP1
	846T_Targeted	Gastric	Missense	SMARCA4
	846T_Targeted	Gastric	Missense	BRD4
	846T_Targeted	Gastric	Frameshift	MEF2B
	846T_Targeted	Gastric	Missense	DOT1L
	846T_Targeted	Gastric	Missense	DOT1L
	846T_Targeted	Gastric	Missense	DOT1L
	846T_Targeted	Gastric	Missense	CIC
	846T_Targeted	Gastric	Frameshift	BBC3
	846T_Targeted	Gastric	Missense	INSR
	846T_Targeted	Gastric	Missense	NOTCH2
	846T_Targeted	Gastric	Missense	MCL1
	846T_Targeted	Gastric	Missense	SPTA1
	846T_Targeted	Gastric	Frameshift	SPEN
	846T_Targeted	Gastric	Frameshift	EPHA2
	846T_Targeted	Gastric	Frameshift	ARID1A
	846T_Targeted	Gastric	Missense	JAK1
	846T_Targeted	Gastric	Frameshift	ASXL1
	846T_Targeted	Gastric	Missense	PTPRT
	846T_Targeted	Gastric	Missense	PAK7
	846T_Targeted	Gastric	Missense	SOX10
	846T_Targeted	Gastric	Missense	CXCR2
	846T_Targeted	Gastric	Missense	PDCD1
	846T_Targeted	Gastric	Missense	ALK
	846T_Targeted	Gastric	Missense	PRKCI
	846T_Targeted	Gastric	Missense	PIK3CA
	846T_Targeted	Gastric	Missense	TP63
	846T_Targeted	Gastric	Frameshift	TGFBR2
	846T_Targeted	Gastric	Missense	TLR9
	846T_Targeted	Gastric	Frameshift	MITF
	846T_Targeted	Gastric	Missense	PDGFRA
	846T_Targeted	Gastric	Missense	CSF1R
	846T_Targeted	Gastric	Missense	FGFR4
	846T_Targeted	Gastric	Missense	NSD1
	846T_Targeted	Gastric	Frameshift	MSH3
	846T_Targeted	Gastric	Frameshift	RASA1
	846T_Targeted	Gastric	Missense	TNFAIP3
	846T_Targeted	Gastric	Missense	E2F3
	846T_Targeted	Gastric	Missense	SMO
	846T_Targeted	Gastric	Missense	BRAF
	846T_Targeted	Gastric	Frameshift	KMT2C
	846T_Targeted	Gastric	Missense	KMT2C
	846T_Targeted	Gastric	Frameshift	INHBA
	846T_Targeted	Gastric	Missense	GRM3
	846T_Targeted	Gastric	Frameshift	EXT1
	846T_Targeted	Gastric	Frameshift	PRKDC
	846T_Targeted	Gastric	Frameshift	PREX2
	846T_Targeted	Gastric	Missense	NOTCH1
	846T_Targeted	Gastric	Frameshift	PAX5
	846T_Targeted	Gastric	Missense	PAX5
	846T_Targeted	Gastric	Frameshift	BCORL1
	846T_Targeted	Gastric	Frameshift	AMER1
	846T_Targeted	Gastric	Missense	MED12
	847T_Targeted	Gastric	Nonsense	PTEN
	847T_Targeted	Gastric	Frameshift	PTEN
	847T_Targeted	Gastric	Missense	ATM
	847T_Targeted	Gastric	Frameshift	KMT2A
	847T_Targeted	Gastric	Frameshift	KMT2A
	847T_Targeted	Gastric	Missense	CBL
	847T_Targeted	Gastric	Missense	MYOD1
	847T_Targeted	Gastric	Frameshift	MEN1
	847T_Targeted	Gastric	Frameshift	HNF1A
	847T_Targeted	Gastric	Missense	PTPRO
	847T_Targeted	Gastric	Missense	PTPRO
	847T_Targeted	Gastric	Frameshift	KMT2D
	847T_Targeted	Gastric	Missense	ERBB3
	847T_Targeted	Gastric	Missense	ERCC5
	847T_Targeted	Gastric	Missense	TP53BP1
	847T_Targeted	Gastric	Nonsense	IGF1R
	847T_Targeted	Gastric	Frameshift	PALB2
	847T_Targeted	Gastric	Missense	AXIN1
	847T_Targeted	Gastric	Missense	SLX4
	847T_Targeted	Gastric	Frameshift	TOP2A
	847T_Targeted	Gastric	Missense	BRCA1
	847T_Targeted	Gastric	Frameshift	RNF43
	847T_Targeted	Gastric	Frameshift	ALOX12B
	847T_Targeted	Gastric	Frameshift	DNMT1
	847T_Targeted	Gastric	Missense	NOTCH3
	847T_Targeted	Gastric	Frameshift	CD79A
	847T_Targeted	Gastric	Frameshift	CIC
	847T_Targeted	Gastric	Missense	ERCC2
	847T_Targeted	Gastric	Missense	MTOR
	847T_Targeted	Gastric	Missense	MCL1
	847T_Targeted	Gastric	Missense	SPTA1
	847T_Targeted	Gastric	Missense	RFWD2
	847T_Targeted	Gastric	Frameshift	PIK3C2B
	847T_Targeted	Gastric	Frameshift	ARID1A
	847T_Targeted	Gastric	Frameshift	ARID1A
	847T_Targeted	Gastric	Frameshift	JAK1
	847T_Targeted	Gastric	Frameshift	JAK1
	847T_Targeted	Gastric	Frameshift	JAK1
	847T_Targeted	Gastric	In-frame Deletion	DNMT3B
	847T_Targeted	Gastric	In-frame Insertion	NCOA3
	847T_Targeted	Gastric	Missense	LZTR1
	847T_Targeted	Gastric	Missense	BARD1
	847T_Targeted	Gastric	In-frame Deletion	IRS1
	847T_Targeted	Gastric	Missense	FANCD2
	847T_Targeted	Gastric	Missense	XPC
	847T_Targeted	Gastric	Frameshift	PRKCI
	847T_Targeted	Gastric	Missense	PIK3CA
	847T_Targeted	Gastric	Missense	SOX2
	847T_Targeted	Gastric	Missense	EPHA3
	847T_Targeted	Gastric	Missense	TET2
	847T_Targeted	Gastric	Splice Site Acceptor	WHSC1
	847T_Targeted	Gastric	Missense	EPHA5
	847T_Targeted	Gastric	Missense	RAD50
	847T_Targeted	Gastric	Frameshift	FLT4
	847T_Targeted	Gastric	Missense	MAP3K1
	847T_Targeted	Gastric	Frameshift	MSH3
	847T_Targeted	Gastric	In-frame Insertion	ARID1B
	847T_Targeted	Gastric	Missense	ARID1B
	847T_Targeted	Gastric	Missense	PARK2
	847T_Targeted	Gastric	Frameshift	NOTCH4
	847T_Targeted	Gastric	Missense	IRF4
	847T_Targeted	Gastric	Missense	EPHA7
	847T_Targeted	Gastric	Frameshift	POT1
	847T_Targeted	Gastric	Missense	KMT2C
	847T_Targeted	Gastric	Missense	HGF
	847T_Targeted	Gastric	Missense	WRN
	847T_Targeted	Gastric	Frameshift	PRKDC
	847T_Targeted	Gastric	Missense	PRKDC
	847T_Targeted	Gastric	Missense	PREX2
	847T_Targeted	Gastric	Frameshift	NBN
	847T_Targeted	Gastric	Frameshift	SYK
	847T_Targeted	Gastric	Frameshift	TLR7
	847T_Targeted	Gastric	Frameshift	AMER1
	847T_Targeted	Gastric	Missense	TAF1

## Sheet: Fig 3a_Sup Fig 1
Figure 3a, Supplementary Figure 1
	Simulated Panel Size	Cohort	Mean Correlation	Correlation Type
	100000	TCGA All Types	0.690263	Pearson
	200000	TCGA All Types	0.792442	Pearson
	300000	TCGA All Types	0.841257	Pearson
	400000	TCGA All Types	0.871627	Pearson
	500000	TCGA All Types	0.893784	Pearson
	600000	TCGA All Types	0.907749	Pearson
	700000	TCGA All Types	0.919863	Pearson
	800000	TCGA All Types	0.929051	Pearson
	900000	TCGA All Types	0.935179	Pearson
	1000000	TCGA All Types	0.940598	Pearson
	1100000	TCGA All Types	0.945828	Pearson
	1200000	TCGA All Types	0.950312	Pearson
	1300000	TCGA All Types	0.954574	Pearson
	1400000	TCGA All Types	0.957709	Pearson
	1500000	TCGA All Types	0.959516	Pearson
	1600000	TCGA All Types	0.962574	Pearson
	1700000	TCGA All Types	0.964637	Pearson
	1800000	TCGA All Types	0.966514	Pearson
	1900000	TCGA All Types	0.968169	Pearson
	2000000	TCGA All Types	0.969585	Pearson
	2100000	TCGA All Types	0.971107	Pearson
	2200000	TCGA All Types	0.972731	Pearson
	2300000	TCGA All Types	0.973935	Pearson
	2400000	TCGA All Types	0.974811	Pearson
	2500000	TCGA All Types	0.97554	Pearson
	100000	TCGA Bladder	0.662146	Pearson
	200000	TCGA Bladder	0.784421	Pearson
	300000	TCGA Bladder	0.847296	Pearson
	400000	TCGA Bladder	0.878196	Pearson
	500000	TCGA Bladder	0.896626	Pearson
	600000	TCGA Bladder	0.913165	Pearson
	700000	TCGA Bladder	0.924792	Pearson
	800000	TCGA Bladder	0.93378	Pearson
	900000	TCGA Bladder	0.939508	Pearson
	1000000	TCGA Bladder	0.947368	Pearson
	1100000	TCGA Bladder	0.950956	Pearson
	1200000	TCGA Bladder	0.956006	Pearson
	1300000	TCGA Bladder	0.958276	Pearson
	1400000	TCGA Bladder	0.961854	Pearson
	1500000	TCGA Bladder	0.962802	Pearson
	1600000	TCGA Bladder	0.965887	Pearson
	1700000	TCGA Bladder	0.968701	Pearson
	1800000	TCGA Bladder	0.969108	Pearson
	1900000	TCGA Bladder	0.970946	Pearson
	2000000	TCGA Bladder	0.972672	Pearson
	2100000	TCGA Bladder	0.973574	Pearson
	2200000	TCGA Bladder	0.975548	Pearson
	2300000	TCGA Bladder	0.976504	Pearson
	2400000	TCGA Bladder	0.977611	Pearson
	2500000	TCGA Bladder	0.978176	Pearson
	100000	TCGA Colorectal	0.950251	Pearson
	200000	TCGA Colorectal	0.974419	Pearson
	300000	TCGA Colorectal	0.981672	Pearson
	400000	TCGA Colorectal	0.98638	Pearson
	500000	TCGA Colorectal	0.989392	Pearson
	600000	TCGA Colorectal	0.991178	Pearson
	700000	TCGA Colorectal	0.992636	Pearson
	800000	TCGA Colorectal	0.993349	Pearson
	900000	TCGA Colorectal	0.993825	Pearson
	1000000	TCGA Colorectal	0.994482	Pearson
	1100000	TCGA Colorectal	0.995098	Pearson
	1200000	TCGA Colorectal	0.995399	Pearson
	1300000	TCGA Colorectal	0.995976	Pearson
	1400000	TCGA Colorectal	0.996257	Pearson
	1500000	TCGA Colorectal	0.996356	Pearson
	1600000	TCGA Colorectal	0.996885	Pearson
	1700000	TCGA Colorectal	0.996995	Pearson
	1800000	TCGA Colorectal	0.997068	Pearson
	1900000	TCGA Colorectal	0.997429	Pearson
	2000000	TCGA Colorectal	0.99741	Pearson
	2100000	TCGA Colorectal	0.997485	Pearson
	2200000	TCGA Colorectal	0.997848	Pearson
	2300000	TCGA Colorectal	0.997659	Pearson
	2400000	TCGA Colorectal	0.997814	Pearson
	2500000	TCGA Colorectal	0.997883	Pearson
	100000	TCGA Gastric	0.875901	Pearson
	200000	TCGA Gastric	0.932311	Pearson
	300000	TCGA Gastric	0.95211	Pearson
	400000	TCGA Gastric	0.965776	Pearson
	500000	TCGA Gastric	0.971938	Pearson
	600000	TCGA Gastric	0.976933	Pearson
	700000	TCGA Gastric	0.979341	Pearson
	800000	TCGA Gastric	0.982288	Pearson
	900000	TCGA Gastric	0.983561	Pearson
	1000000	TCGA Gastric	0.985909	Pearson
	1100000	TCGA Gastric	0.986805	Pearson
	1200000	TCGA Gastric	0.988037	Pearson
	1300000	TCGA Gastric	0.988993	Pearson
	1400000	TCGA Gastric	0.990347	Pearson
	1500000	TCGA Gastric	0.990429	Pearson
	1600000	TCGA Gastric	0.99098	Pearson
	1700000	TCGA Gastric	0.991914	Pearson
	1800000	TCGA Gastric	0.992155	Pearson
	1900000	TCGA Gastric	0.992605	Pearson
	2000000	TCGA Gastric	0.993093	Pearson
	2100000	TCGA Gastric	0.993397	Pearson
	2200000	TCGA Gastric	0.993447	Pearson
	2300000	TCGA Gastric	0.993995	Pearson
	2400000	TCGA Gastric	0.994128	Pearson
	2500000	TCGA Gastric	0.994494	Pearson
	100000	TCGA Head & Neck	0.650746	Pearson
	200000	TCGA Head & Neck	0.762752	Pearson
	300000	TCGA Head & Neck	0.821383	Pearson
	400000	TCGA Head & Neck	0.857838	Pearson
	500000	TCGA Head & Neck	0.882464	Pearson
	600000	TCGA Head & Neck	0.905489	Pearson
	700000	TCGA Head & Neck	0.916393	Pearson
	800000	TCGA Head & Neck	0.923866	Pearson
	900000	TCGA Head & Neck	0.932313	Pearson
	1000000	TCGA Head & Neck	0.938058	Pearson
	1100000	TCGA Head & Neck	0.943544	Pearson
	1200000	TCGA Head & Neck	0.947873	Pearson
	1300000	TCGA Head & Neck	0.953172	Pearson
	1400000	TCGA Head & Neck	0.956553	Pearson
	1500000	TCGA Head & Neck	0.959358	Pearson
	1600000	TCGA Head & Neck	0.96106	Pearson
	1700000	TCGA Head & Neck	0.963218	Pearson
	1800000	TCGA Head & Neck	0.965562	Pearson
	1900000	TCGA Head & Neck	0.968484	Pearson
	2000000	TCGA Head & Neck	0.968023	Pearson
	2100000	TCGA Head & Neck	0.969845	Pearson
	2200000	TCGA Head & Neck	0.972174	Pearson
	2300000	TCGA Head & Neck	0.973457	Pearson
	2400000	TCGA Head & Neck	0.973797	Pearson
	2500000	TCGA Head & Neck	0.974735	Pearson
	100000	TCGA Liver	0.478704	Pearson
	200000	TCGA Liver	0.630054	Pearson
	300000	TCGA Liver	0.68183	Pearson
	400000	TCGA Liver	0.721573	Pearson
	500000	TCGA Liver	0.763023	Pearson
	600000	TCGA Liver	0.801199	Pearson
	700000	TCGA Liver	0.829407	Pearson
	800000	TCGA Liver	0.846908	Pearson
	900000	TCGA Liver	0.856694	Pearson
	1000000	TCGA Liver	0.869426	Pearson
	1100000	TCGA Liver	0.876165	Pearson
	1200000	TCGA Liver	0.888451	Pearson
	1300000	TCGA Liver	0.895108	Pearson
	1400000	TCGA Liver	0.905113	Pearson
	1500000	TCGA Liver	0.90852	Pearson
	1600000	TCGA Liver	0.91429	Pearson
	1700000	TCGA Liver	0.917087	Pearson
	1800000	TCGA Liver	0.921199	Pearson
	1900000	TCGA Liver	0.926861	Pearson
	2000000	TCGA Liver	0.926211	Pearson
	2100000	TCGA Liver	0.932638	Pearson
	2200000	TCGA Liver	0.935337	Pearson
	2300000	TCGA Liver	0.938884	Pearson
	2400000	TCGA Liver	0.93963	Pearson
	2500000	TCGA Liver	0.942047	Pearson
	100000	TCGA Lung	0.609488	Pearson
	200000	TCGA Lung	0.736408	Pearson
	300000	TCGA Lung	0.799218	Pearson
	400000	TCGA Lung	0.83803	Pearson
	500000	TCGA Lung	0.866233	Pearson
	600000	TCGA Lung	0.882463	Pearson
	700000	TCGA Lung	0.897859	Pearson
	800000	TCGA Lung	0.909857	Pearson
	900000	TCGA Lung	0.917683	Pearson
	1000000	TCGA Lung	0.924371	Pearson
	1100000	TCGA Lung	0.931316	Pearson
	1200000	TCGA Lung	0.9369	Pearson
	1300000	TCGA Lung	0.942402	Pearson
	1400000	TCGA Lung	0.946159	Pearson
	1500000	TCGA Lung	0.948444	Pearson
	1600000	TCGA Lung	0.952477	Pearson
	1700000	TCGA Lung	0.955175	Pearson
	1800000	TCGA Lung	0.957592	Pearson
	1900000	TCGA Lung	0.959418	Pearson
	2000000	TCGA Lung	0.961632	Pearson
	2100000	TCGA Lung	0.963401	Pearson
	2200000	TCGA Lung	0.965408	Pearson
	2300000	TCGA Lung	0.966947	Pearson
	2400000	TCGA Lung	0.968163	Pearson
	2500000	TCGA Lung	0.969019	Pearson
	100000	TCGA Melanoma	0.908917	Pearson
	200000	TCGA Melanoma	0.952896	Pearson
	300000	TCGA Melanoma	0.967113	Pearson
	400000	TCGA Melanoma	0.97528	Pearson
	500000	TCGA Melanoma	0.980402	Pearson
	600000	TCGA Melanoma	0.983193	Pearson
	700000	TCGA Melanoma	0.985607	Pearson
	800000	TCGA Melanoma	0.988118	Pearson
	900000	TCGA Melanoma	0.989532	Pearson
	1000000	TCGA Melanoma	0.99028	Pearson
	1100000	TCGA Melanoma	0.990848	Pearson
	1200000	TCGA Melanoma	0.991907	Pearson
	1300000	TCGA Melanoma	0.992561	Pearson
	1400000	TCGA Melanoma	0.993116	Pearson
	1500000	TCGA Melanoma	0.993577	Pearson
	1600000	TCGA Melanoma	0.994003	Pearson
	1700000	TCGA Melanoma	0.99436	Pearson
	1800000	TCGA Melanoma	0.994758	Pearson
	1900000	TCGA Melanoma	0.995022	Pearson
	2000000	TCGA Melanoma	0.995115	Pearson
	2100000	TCGA Melanoma	0.995424	Pearson
	2200000	TCGA Melanoma	0.995599	Pearson
	2300000	TCGA Melanoma	0.995951	Pearson
	2400000	TCGA Melanoma	0.996101	Pearson
	2500000	TCGA Melanoma	0.996223	Pearson
	100000	TCGA Uterine Endometrial	0.974688	Pearson
	200000	TCGA Uterine Endometrial	0.986577	Pearson
	300000	TCGA Uterine Endometrial	0.991066	Pearson
	400000	TCGA Uterine Endometrial	0.993286	Pearson
	500000	TCGA Uterine Endometrial	0.994419	Pearson
	600000	TCGA Uterine Endometrial	0.995649	Pearson
	700000	TCGA Uterine Endometrial	0.996215	Pearson
	800000	TCGA Uterine Endometrial	0.996628	Pearson
	900000	TCGA Uterine Endometrial	0.997032	Pearson
	1000000	TCGA Uterine Endometrial	0.997328	Pearson
	1100000	TCGA Uterine Endometrial	0.997568	Pearson
	1200000	TCGA Uterine Endometrial	0.997784	Pearson
	1300000	TCGA Uterine Endometrial	0.99798	Pearson
	1400000	TCGA Uterine Endometrial	0.998149	Pearson
	1500000	TCGA Uterine Endometrial	0.998299	Pearson
	1600000	TCGA Uterine Endometrial	0.99837	Pearson
	1700000	TCGA Uterine Endometrial	0.99849	Pearson
	1800000	TCGA Uterine Endometrial	0.998559	Pearson
	1900000	TCGA Uterine Endometrial	0.998597	Pearson
	2000000	TCGA Uterine Endometrial	0.998688	Pearson
	2100000	TCGA Uterine Endometrial	0.998728	Pearson
	2200000	TCGA Uterine Endometrial	0.998864	Pearson
	2300000	TCGA Uterine Endometrial	0.998896	Pearson
	2400000	TCGA Uterine Endometrial	0.998913	Pearson
	2500000	TCGA Uterine Endometrial	0.998975	Pearson
	100000	TCGA All Types	0.490048	Spearman
	200000	TCGA All Types	0.59086	Spearman
	300000	TCGA All Types	0.656567	Spearman
	400000	TCGA All Types	0.695242	Spearman
	500000	TCGA All Types	0.7245	Spearman
	600000	TCGA All Types	0.751143	Spearman
	700000	TCGA All Types	0.770099	Spearman
	800000	TCGA All Types	0.788695	Spearman
	900000	TCGA All Types	0.800051	Spearman
	1000000	TCGA All Types	0.813355	Spearman
	1100000	TCGA All Types	0.823111	Spearman
	1200000	TCGA All Types	0.830454	Spearman
	1300000	TCGA All Types	0.840772	Spearman
	1400000	TCGA All Types	0.846625	Spearman
	1500000	TCGA All Types	0.854781	Spearman
	1600000	TCGA All Types	0.859292	Spearman
	1700000	TCGA All Types	0.867185	Spearman
	1800000	TCGA All Types	0.871481	Spearman
	1900000	TCGA All Types	0.874441	Spearman
	2000000	TCGA All Types	0.880347	Spearman
	2100000	TCGA All Types	0.88339	Spearman
	2200000	TCGA All Types	0.888743	Spearman
	2300000	TCGA All Types	0.89188	Spearman
	2400000	TCGA All Types	0.893969	Spearman
	2500000	TCGA All Types	0.896119	Spearman
	100000	TCGA Bladder	0.462624	Spearman
	200000	TCGA Bladder	0.583007	Spearman
	300000	TCGA Bladder	0.663246	Spearman
	400000	TCGA Bladder	0.7143	Spearman
	500000	TCGA Bladder	0.748429	Spearman
	600000	TCGA Bladder	0.770238	Spearman
	700000	TCGA Bladder	0.796283	Spearman
	800000	TCGA Bladder	0.809397	Spearman
	900000	TCGA Bladder	0.829004	Spearman
	1000000	TCGA Bladder	0.841841	Spearman
	1100000	TCGA Bladder	0.854784	Spearman
	1200000	TCGA Bladder	0.860979	Spearman
	1300000	TCGA Bladder	0.871668	Spearman
	1400000	TCGA Bladder	0.877495	Spearman
	1500000	TCGA Bladder	0.885281	Spearman
	1600000	TCGA Bladder	0.892214	Spearman
	1700000	TCGA Bladder	0.898663	Spearman
	1800000	TCGA Bladder	0.902102	Spearman
	1900000	TCGA Bladder	0.906142	Spearman
	2000000	TCGA Bladder	0.910941	Spearman
	2100000	TCGA Bladder	0.912689	Spearman
	2200000	TCGA Bladder	0.920165	Spearman
	2300000	TCGA Bladder	0.922185	Spearman
	2400000	TCGA Bladder	0.924723	Spearman
	2500000	TCGA Bladder	0.928064	Spearman
	100000	TCGA Colorectal	0.446088	Spearman
	200000	TCGA Colorectal	0.475027	Spearman
	300000	TCGA Colorectal	0.513582	Spearman
	400000	TCGA Colorectal	0.527126	Spearman
	500000	TCGA Colorectal	0.548671	Spearman
	600000	TCGA Colorectal	0.573196	Spearman
	700000	TCGA Colorectal	0.586815	Spearman
	800000	TCGA Colorectal	0.607745	Spearman
	900000	TCGA Colorectal	0.614712	Spearman
	1000000	TCGA Colorectal	0.626416	Spearman
	1100000	TCGA Colorectal	0.635034	Spearman
	1200000	TCGA Colorectal	0.642022	Spearman
	1300000	TCGA Colorectal	0.664172	Spearman
	1400000	TCGA Colorectal	0.663882	Spearman
	1500000	TCGA Colorectal	0.685297	Spearman
	1600000	TCGA Colorectal	0.686047	Spearman
	1700000	TCGA Colorectal	0.699004	Spearman
	1800000	TCGA Colorectal	0.70918	Spearman
	1900000	TCGA Colorectal	0.704781	Spearman
	2000000	TCGA Colorectal	0.721231	Spearman
	2100000	TCGA Colorectal	0.725989	Spearman
	2200000	TCGA Colorectal	0.732965	Spearman
	2300000	TCGA Colorectal	0.737959	Spearman
	2400000	TCGA Colorectal	0.740368	Spearman
	2500000	TCGA Colorectal	0.740098	Spearman
	100000	TCGA Gastric	0.634407	Spearman
	200000	TCGA Gastric	0.696979	Spearman
	300000	TCGA Gastric	0.736035	Spearman
	400000	TCGA Gastric	0.762803	Spearman
	500000	TCGA Gastric	0.787023	Spearman
	600000	TCGA Gastric	0.796647	Spearman
	700000	TCGA Gastric	0.81063	Spearman
	800000	TCGA Gastric	0.824709	Spearman
	900000	TCGA Gastric	0.834093	Spearman
	1000000	TCGA Gastric	0.848703	Spearman
	1100000	TCGA Gastric	0.850149	Spearman
	1200000	TCGA Gastric	0.857148	Spearman
	1300000	TCGA Gastric	0.867481	Spearman
	1400000	TCGA Gastric	0.874447	Spearman
	1500000	TCGA Gastric	0.879847	Spearman
	1600000	TCGA Gastric	0.884083	Spearman
	1700000	TCGA Gastric	0.891782	Spearman
	1800000	TCGA Gastric	0.892329	Spearman
	1900000	TCGA Gastric	0.899551	Spearman
	2000000	TCGA Gastric	0.902805	Spearman
	2100000	TCGA Gastric	0.905415	Spearman
	2200000	TCGA Gastric	0.906542	Spearman
	2300000	TCGA Gastric	0.910695	Spearman
	2400000	TCGA Gastric	0.912925	Spearman
	2500000	TCGA Gastric	0.916443	Spearman
	100000	TCGA Head & Neck	0.364151	Spearman
	200000	TCGA Head & Neck	0.46307	Spearman
	300000	TCGA Head & Neck	0.527637	Spearman
	400000	TCGA Head & Neck	0.574663	Spearman
	500000	TCGA Head & Neck	0.610263	Spearman
	600000	TCGA Head & Neck	0.642828	Spearman
	700000	TCGA Head & Neck	0.672285	Spearman
	800000	TCGA Head & Neck	0.694347	Spearman
	900000	TCGA Head & Neck	0.712112	Spearman
	1000000	TCGA Head & Neck	0.727926	Spearman
	1100000	TCGA Head & Neck	0.744599	Spearman
	1200000	TCGA Head & Neck	0.754462	Spearman
	1300000	TCGA Head & Neck	0.769023	Spearman
	1400000	TCGA Head & Neck	0.776114	Spearman
	1500000	TCGA Head & Neck	0.78807	Spearman
	1600000	TCGA Head & Neck	0.790766	Spearman
	1700000	TCGA Head & Neck	0.807715	Spearman
	1800000	TCGA Head & Neck	0.813968	Spearman
	1900000	TCGA Head & Neck	0.81763	Spearman
	2000000	TCGA Head & Neck	0.827585	Spearman
	2100000	TCGA Head & Neck	0.833689	Spearman
	2200000	TCGA Head & Neck	0.838713	Spearman
	2300000	TCGA Head & Neck	0.843063	Spearman
	2400000	TCGA Head & Neck	0.844822	Spearman
	2500000	TCGA Head & Neck	0.852867	Spearman
	100000	TCGA Liver	0.249819	Spearman
	200000	TCGA Liver	0.322347	Spearman
	300000	TCGA Liver	0.386362	Spearman
	400000	TCGA Liver	0.420585	Spearman
	500000	TCGA Liver	0.450719	Spearman
	600000	TCGA Liver	0.49118	Spearman
	700000	TCGA Liver	0.50253	Spearman
	800000	TCGA Liver	0.545109	Spearman
	900000	TCGA Liver	0.559422	Spearman
	1000000	TCGA Liver	0.579396	Spearman
	1100000	TCGA Liver	0.598263	Spearman
	1200000	TCGA Liver	0.614743	Spearman
	1300000	TCGA Liver	0.627259	Spearman
	1400000	TCGA Liver	0.63712	Spearman
	1500000	TCGA Liver	0.652112	Spearman
	1600000	TCGA Liver	0.663413	Spearman
	1700000	TCGA Liver	0.677726	Spearman
	1800000	TCGA Liver	0.685563	Spearman
	1900000	TCGA Liver	0.699611	Spearman
	2000000	TCGA Liver	0.699828	Spearman
	2100000	TCGA Liver	0.715898	Spearman
	2200000	TCGA Liver	0.720597	Spearman
	2300000	TCGA Liver	0.729215	Spearman
	2400000	TCGA Liver	0.733266	Spearman
	2500000	TCGA Liver	0.741388	Spearman
	100000	TCGA Lung	0.49412	Spearman
	200000	TCGA Lung	0.618568	Spearman
	300000	TCGA Lung	0.695052	Spearman
	400000	TCGA Lung	0.741543	Spearman
	500000	TCGA Lung	0.774035	Spearman
	600000	TCGA Lung	0.802633	Spearman
	700000	TCGA Lung	0.823337	Spearman
	800000	TCGA Lung	0.841477	Spearman
	900000	TCGA Lung	0.853504	Spearman
	1000000	TCGA Lung	0.86734	Spearman
	1100000	TCGA Lung	0.877236	Spearman
	1200000	TCGA Lung	0.884179	Spearman
	1300000	TCGA Lung	0.892227	Spearman
	1400000	TCGA Lung	0.899373	Spearman
	1500000	TCGA Lung	0.904214	Spearman
	1600000	TCGA Lung	0.909685	Spearman
	1700000	TCGA Lung	0.915695	Spearman
	1800000	TCGA Lung	0.918512	Spearman
	1900000	TCGA Lung	0.922585	Spearman
	2000000	TCGA Lung	0.926664	Spearman
	2100000	TCGA Lung	0.928396	Spearman
	2200000	TCGA Lung	0.933813	Spearman
	2300000	TCGA Lung	0.936461	Spearman
	2400000	TCGA Lung	0.938307	Spearman
	2500000	TCGA Lung	0.940274	Spearman
	100000	TCGA Melanoma	0.698526	Spearman
	200000	TCGA Melanoma	0.80849	Spearman
	300000	TCGA Melanoma	0.855207	Spearman
	400000	TCGA Melanoma	0.887367	Spearman
	500000	TCGA Melanoma	0.902433	Spearman
	600000	TCGA Melanoma	0.915929	Spearman
	700000	TCGA Melanoma	0.929641	Spearman
	800000	TCGA Melanoma	0.936074	Spearman
	900000	TCGA Melanoma	0.943646	Spearman
	1000000	TCGA Melanoma	0.94942	Spearman
	1100000	TCGA Melanoma	0.950971	Spearman
	1200000	TCGA Melanoma	0.956036	Spearman
	1300000	TCGA Melanoma	0.95995	Spearman
	1400000	TCGA Melanoma	0.962781	Spearman
	1500000	TCGA Melanoma	0.964525	Spearman
	1600000	TCGA Melanoma	0.965832	Spearman
	1700000	TCGA Melanoma	0.969167	Spearman
	1800000	TCGA Melanoma	0.970863	Spearman
	1900000	TCGA Melanoma	0.971532	Spearman
	2000000	TCGA Melanoma	0.973076	Spearman
	2100000	TCGA Melanoma	0.974314	Spearman
	2200000	TCGA Melanoma	0.974847	Spearman
	2300000	TCGA Melanoma	0.976256	Spearman
	2400000	TCGA Melanoma	0.977539	Spearman
	2500000	TCGA Melanoma	0.978114	Spearman
	100000	TCGA Uterine Endometrial	0.745375	Spearman
	200000	TCGA Uterine Endometrial	0.793442	Spearman
	300000	TCGA Uterine Endometrial	0.822023	Spearman
	400000	TCGA Uterine Endometrial	0.834598	Spearman
	500000	TCGA Uterine Endometrial	0.844106	Spearman
	600000	TCGA Uterine Endometrial	0.850598	Spearman
	700000	TCGA Uterine Endometrial	0.858912	Spearman
	800000	TCGA Uterine Endometrial	0.863514	Spearman
	900000	TCGA Uterine Endometrial	0.86965	Spearman
	1000000	TCGA Uterine Endometrial	0.875436	Spearman
	1100000	TCGA Uterine Endometrial	0.878465	Spearman
	1200000	TCGA Uterine Endometrial	0.883744	Spearman
	1300000	TCGA Uterine Endometrial	0.883561	Spearman
	1400000	TCGA Uterine Endometrial	0.887426	Spearman
	1500000	TCGA Uterine Endometrial	0.892799	Spearman
	1600000	TCGA Uterine Endometrial	0.894021	Spearman
	1700000	TCGA Uterine Endometrial	0.897857	Spearman
	1800000	TCGA Uterine Endometrial	0.901762	Spearman
	1900000	TCGA Uterine Endometrial	0.901863	Spearman
	2000000	TCGA Uterine Endometrial	0.902473	Spearman
	2100000	TCGA Uterine Endometrial	0.905314	Spearman
	2200000	TCGA Uterine Endometrial	0.909144	Spearman
	2300000	TCGA Uterine Endometrial	0.908108	Spearman
	2400000	TCGA Uterine Endometrial	0.911334	Spearman
	2500000	TCGA Uterine Endometrial	0.911318	Spearman

## Sheet: Fig 3b_Sup Fig 3a
Figure 3b, Supplementary Figure 3a
	Case ID	Tumor Type	eTMB	WES TMB	Error
	1T	Non-Small Cell Lung	5.2	5.989	-0.808
	2T	Non-Small Cell Lung	2	3.144	-1.1769
	3T	Non-Small Cell Lung	5.2	2.695	2.486
	4T	Non-Small Cell Lung	2.2	1.078	1.1695
	5T	Non-Small Cell Lung	2.5	5.719	-3.1815
	6T	Non-Small Cell Lung	1.4	0.479	0.9613
	7T	Non-Small Cell Lung	2.8	2.485	0.3528
	8T	Non-Small Cell Lung	4.1	2.605	1.5235
	9T	Non-Small Cell Lung	9.6	13.056	-3.4993
	10T	Non-Small Cell Lung	5.5	1.946	3.6
	11T	Non-Small Cell Lung	10.4	8.654	1.7748
	12T	Non-Small Cell Lung	30.4	28.747	1.6675
	13T	Non-Small Cell Lung	3.5	3.833	-0.3666
	14T	Non-Small Cell Lung	2.5	1.258	1.2803
	15T	Non-Small Cell Lung	4.1	4.312	-0.1834
	16T	Non-Small Cell Lung	2.2	3.444	-1.1962
	17T	Non-Small Cell Lung	7.1	11.11	-4.0334
	18T	Non-Small Cell Lung	8.7	9.193	-0.4866
	19T	Non-Small Cell Lung	5.5	5.39	0.1564
	20T	Non-Small Cell Lung	3.5	0.389	3.0771
	21T	Non-Small Cell Lung	3.1	0.988	2.1597
	22T	Non-Small Cell Lung	0.5	0.779	-0.2316
	23T	Non-Small Cell Lung	1	1.318	-0.3539
	24T	Non-Small Cell Lung	9.6	13.475	-3.9186
	25T	Non-Small Cell Lung	3.5	3.833	-0.3666
	26T	Non-Small Cell Lung	11.3	12.188	-0.8652
	27T	Non-Small Cell Lung	3.1	4.641	-1.4936
	28T	Non-Small Cell Lung	4.1	3.743	0.3856
	29T	Non-Small Cell Lung	36.6	31.053	5.509
	30T	Non-Small Cell Lung	4.8	3.324	1.4989
	31T	Non-Small Cell Lung	0.5	1.288	-0.7407
	32T	Non-Small Cell Lung	6.3	6.768	-0.4695
	33T	Non-Small Cell Lung	6.7	10.81	-4.1262
	34T	Non-Small Cell Lung	12.2	9.133	3.1032
	35T	Non-Small Cell Lung	12.7	3.354	9.347
	36T	Non-Small Cell Lung	0.7	1.348	-0.6005
	37T	Non-Small Cell Lung	4.1	7.217	-3.0881
	38T	Non-Small Cell Lung	36.6	31.652	4.9101
	39T	Non-Small Cell Lung	4.1	1.527	2.6015
	40T	Non-Small Cell Lung	2.2	2.845	-0.5973
	41T	Non-Small Cell Lung	4.5	4.671	-0.1995
	42T	Non-Small Cell Lung	2.2	5.39	-3.1426
	43T	Non-Small Cell Lung	1.4	0.629	0.8116
	44T	Non-Small Cell Lung	3.5	2.096	1.3702
	45T	Non-Small Cell Lung	1	3.444	-2.48
	46T	Non-Small Cell Lung	8.3	8.984	-0.6935
	47T	Non-Small Cell Lung	9.6	15.751	-6.1944
	48T	Non-Small Cell Lung	1.7	3.713	-2.0151
	49T	Non-Small Cell Lung	5.2	5.18	0.0005
	50T	Non-Small Cell Lung	6.3	9.523	-3.2244
	51T	Non-Small Cell Lung	6.7	1.647	5.0369
	52T	Non-Small Cell Lung	5.5	8.654	-3.1076
	53T	Non-Small Cell Lung	3.5	4.761	-1.2949
	54T	Non-Small Cell Lung	3.8	2.066	1.7272
	55T	Non-Small Cell Lung	6.3	7.127	-0.8288
	56T	Non-Small Cell Lung	2.5	0.599	1.9391
	57T	Non-Small Cell Lung	0.4	0.509	-0.1431
	58T	Non-Small Cell Lung	20.8	11.559	9.1918
	59T	Non-Small Cell Lung	1.7	1.617	0.081
	60T	Non-Small Cell Lung	12.7	13.685	-0.984
	61T	Non-Small Cell Lung	4.1	3.563	0.5652
	62T	Non-Small Cell Lung	5.9	6.318	-0.3995
	63T	Non-Small Cell Lung	6.3	7.217	-0.9186
	64T	Non-Small Cell Lung	15.6	17.937	-2.3495
	65T	Non-Small Cell Lung	3.8	7.067	-3.2736
	66T	Non-Small Cell Lung	32.8	31.023	1.8119
	67T	Non-Small Cell Lung	14.1	16.919	-2.7957
	68T	Non-Small Cell Lung	3.1	5.061	-1.9128
	69T	Non-Small Cell Lung	3.5	7.935	-4.4691
	70T	Non-Small Cell Lung	12.7	24.944	-12.2433
	71T	Non-Small Cell Lung	11.3	16.799	-5.4767
	72T	Non-Small Cell Lung	3.1	4.013	-0.8648
	73T	Non-Small Cell Lung	10.9	19.344	-8.4714
	74T	Non-Small Cell Lung	5.2	8.415	-3.2335
	75T	Non-Small Cell Lung	4.5	6.438	-1.9663
	76T	Non-Small Cell Lung	7.1	9.343	-2.2667
	77T	Non-Small Cell Lung	6.3	4.701	1.5967
	78T	Non-Small Cell Lung	29.8	24.285	5.5325
	79T	Non-Small Cell Lung	6.7	4.821	1.8628
	80T	Non-Small Cell Lung	6.3	5.121	1.1775
	81T	Non-Small Cell Lung	11.8	10.66	1.1165
	82T	Non-Small Cell Lung	1.7	4.911	-3.2129
	83T	Non-Small Cell Lung	3.8	4.372	-0.5785
	84T	Non-Small Cell Lung	24	20.962	3.0795
	85T	Non-Small Cell Lung	5.2	7.935	-2.7544
	86T	Non-Small Cell Lung	5.9	4.671	1.2475
	87T	Non-Small Cell Lung	2.5	2.725	-0.187
	88T	Non-Small Cell Lung	6.3	5.061	1.2374
	89T	Non-Small Cell Lung	10	16.32	-6.3299
	90T	Non-Small Cell Lung	1	0.749	0.2151
	91T	Non-Small Cell Lung	10	10.93	-0.9398
	92T	Non-Small Cell Lung	0.5	0.719	-0.1717
	93T	Non-Small Cell Lung	0.5	0.868	-0.3214
	94T	Non-Small Cell Lung	7.5	9.013	-1.5388
	95T	Non-Small Cell Lung	4.1	7.366	-3.2378
	96T	Non-Small Cell Lung	3.1	6.169	-3.0208
	97T	Non-Small Cell Lung	6.3	8.864	-2.5656
	98T	Non-Small Cell Lung	4.1	4.761	-0.6326
	99T	Non-Small Cell Lung	4.5	3.474	0.9983
	100T	Non-Small Cell Lung	2.8	3.294	-0.4557
	101T	Non-Small Cell Lung	1.7	1.048	0.65
	102T	Non-Small Cell Lung	0.4	0.03	0.336
	103T	Non-Small Cell Lung	2.5	1.647	0.891
	104T	Non-Small Cell Lung	14.6	15.302	-0.6951
	105T	Non-Small Cell Lung	9.1	13.385	-4.2566
	106T	Non-Small Cell Lung	10.9	16.799	-5.9261

## Sheet: Fig 3cd_Sup Fig 3b
Figure 3c, Figure 3d, Supplementary Figure 3b
	Case ID	Tumor Type	eTMB	WES TMB	Error
	266T	Colorectal	0.4	0.03	0.37
	341T	Melanoma	1	0.03	0.97
	351T	Breast	0.2	0.03	0.17
	130T	Non-Small Cell Lung	0.5	0.06	0.44
	140T	Non-Small Cell Lung	0.2	0.06	0.14
	329T	Lung, Unspecified	0.5	0.06	0.44
	348T	Breast	0.7	0.06	0.64
	376T	Non-Small Cell Lung	0.2	0.06	0.14
	411T	Breast	1.4	0.15	1.25
	181T	Stomach	1.2	0.18	1.02
	255T	Breast	2.5	0.24	2.26
	117T	Non-Small Cell Lung	1.4	0.299	1.101
	144T	Non-Small Cell Lung	0.2	0.299	-0.099
	332T	Lung, Unspecified	1.4	0.299	1.101
	389T	Non-Small Cell Lung	0.2	0.299	-0.099
	169T	Kidney	2	0.329	1.671
	374T	Kidney	2.2	0.329	1.871
	162T	Non-Small Cell Lung	6.3	0.359	5.941
	213T	Melanoma	1	0.359	0.641
	217T	Stomach	1.2	0.359	0.841
	353T	Non-Small Cell Lung	6.3	0.359	5.941
	128T	Non-Small Cell Lung	0.5	0.389	0.111
	256T	Breast	2.8	0.389	2.411
	361T	Lung, Unspecified	0.5	0.389	0.111
	172T	Kidney	3.1	0.449	2.651
	258T	Breast	2	0.449	1.551
	209T	Melanoma	1	0.479	0.521
	139T	Non-Small Cell Lung	1.7	0.509	1.191
	346T	Breast	1.2	0.509	0.691
	396T	Non-Small Cell Lung	1.7	0.509	1.191
	148T	Non-Small Cell Lung	4.5	0.539	3.961
	313T	Non-Small Cell Lung	1	0.539	0.461
	334T	Non-Small Cell Lung	4.5	0.539	3.961
	180T	Stomach	3.5	0.569	2.931
	260T	Breast	1.4	0.569	0.831
	177T	Stomach	5.5	0.599	4.901
	206T	Kidney	1	0.659	0.341
	167T	Endometrial	0.4	0.689	-0.289
	175T	Kidney	2	0.689	1.311
	386T	Endometrial	0.4	0.689	-0.289
	259T	Breast	2	0.719	1.281
	404T	Head and Neck	0.5	0.779	-0.279
	238T	Endometrial	1.2	0.809	0.391
	252T	Melanoma	0.4	0.838	-0.438
	405T	Melanoma	1.7	0.868	0.832
	262T	Breast	2.8	0.898	1.902
	185T	Bladder	3.1	0.928	2.172
	204T	Kidney	2	0.928	1.072
	237T	Endometrial	0.4	0.928	-0.528
	357T	Melanoma	1.2	0.958	0.242
	182T	Bladder	1.7	0.988	0.712
	221T	Stomach	1.7	0.988	0.712
	317T	Melanoma	1	0.988	0.012
	173T	Kidney	2.8	1.018	1.782
	216T	Stomach	1.7	1.018	0.682
	223T	Kidney	2.2	1.018	1.182
	261T	Breast	3.1	1.018	2.082
	370T	Melanoma	2.8	1.018	1.782
	373T	Head and Neck	1.4	1.018	0.382
	227T	Endometrial	1.4	1.048	0.352
	160T	Non-Small Cell Lung	1.7	1.078	0.622
	398T	Non-Small Cell Lung	1.7	1.078	0.622
	235T	Endometrial	1.2	1.108	0.092
	296T	Non-Small Cell Lung	1	1.138	-0.138
	254T	Breast	2.8	1.168	1.632
	151T	Non-Small Cell Lung	2.5	1.198	1.302
	300T	Non-Small Cell Lung	2.8	1.198	1.602
	350T	Non-Small Cell Lung	2.5	1.198	1.302
	407T	Breast	1.2	1.198	0.002
	166T	Kidney	3.1	1.228	1.872
	399T	Head and Neck	1	1.228	-0.228
	203T	Kidney	1.7	1.258	0.442
	236T	Endometrial	1.4	1.258	0.142
	145T	Non-Small Cell Lung	2.5	1.288	1.212
	174T	Kidney	3.1	1.288	1.812
	344T	Non-Small Cell Lung	2.5	1.288	1.212
	312T	Non-Small Cell Lung	1.7	1.318	0.382
	385T	Melanoma	1.7	1.318	0.382
	274T	Colorectal	1	1.377	-0.377
	331T	Breast	2.5	1.377	1.123
	228T	Endometrial	1.7	1.437	0.263
	280T	Colorectal	1.7	1.437	0.263
	111T	Non-Small Cell Lung	5.9	1.497	4.403
	224T	Endometrial	1.7	1.497	0.203
	383T	Lung, Unspecified	5.9	1.497	4.403
	124T	Non-Small Cell Lung	2	1.527	0.473
	192T	Bladder	3.8	1.557	2.243
	214T	Melanoma	1.2	1.587	-0.387
	395T	Melanoma	0.2	1.677	-1.477
	178T	Stomach	3.8	1.707	2.093
	401T	Head and Neck	0.7	1.707	-1.007
	179T	Stomach	4.1	1.737	2.363
	193T	Bladder	4.8	1.767	3.033
	267T	Colorectal	2.2	1.797	0.403
	231T	Endometrial	1.2	1.827	-0.627
	222T	Stomach	3.8	1.916	1.884
	233T	Endometrial	3.1	1.946	1.154
	232T	Endometrial	1.7	2.036	-0.336
	263T	Breast	3.1	2.036	1.064
	276T	Colorectal	3.1	2.066	1.034
	184T	Bladder	4.1	2.126	1.974
	207T	Kidney	2.5	2.216	0.284
	275T	Colorectal	3.1	2.216	0.884
	279T	Colorectal	0.7	2.276	-1.576
	282T	Colorectal	1	2.276	-1.276
	321T	Melanoma	2	2.276	-0.276
	109T	Non-Small Cell Lung	4.5	2.306	2.194
	168T	Endometrial	0.5	2.306	-1.806
	337T	Endometrial	0.7	2.306	-1.606
	347T	Lung, Unspecified	4.5	2.306	2.194
	265T	Breast	2	2.336	-0.336
	269T	Colorectal	2.2	2.336	-0.136
	201T	Kidney	2.2	2.366	-0.166
	277T	Colorectal	2.8	2.366	0.434
	284T	Colorectal	4.1	2.455	1.645
	306T	Non-Small Cell Lung	3.1	1.1379	1.9621
	115T	Non-Small Cell Lung	2.5	2.515	-0.015
	406T	Lung, Unspecified	2.5	2.515	-0.015
	196T	Bladder	2.8	2.545	0.255
	249T	Melanoma	2.8	2.545	0.255
	328T	Bladder	2.8	2.545	0.255
	194T	Bladder	2.8	2.575	0.225
	200T	Kidney	3.8	2.605	1.195
	245T	Melanoma	2.8	2.605	0.195
	264T	Breast	4.1	2.605	1.495
	316T	Non-Small Cell Lung	1.7	2.635	-0.935
	358T	Breast	3.5	2.635	0.865
	311T	Non-Small Cell Lung	1.7	2.665	-0.965
	335T	Breast	2.5	2.695	-0.195
	202T	Kidney	2.5	2.725	-0.225
	176T	Stomach	2.5	2.755	-0.255
	268T	Colorectal	4.5	2.755	1.745
	304T	Non-Small Cell Lung	3.1	2.755	0.345
	375T	Breast	3.1	2.755	0.345
	155T	Non-Small Cell Lung	1.7	2.785	-1.085
	285T	Colorectal	3.1	2.785	0.315
	382T	Non-Small Cell Lung	1.7	2.785	-1.085
	114T	Non-Small Cell Lung	3.5	2.815	0.685
	368T	Lung, Unspecified	3.5	2.815	0.685
	225T	Endometrial	3.1	2.845	0.255
	283T	Colorectal	0.7	2.845	-2.145
	241T	Melanoma	1	2.875	-1.875
	257T	Breast	3.1	2.935	0.165
	278T	Colorectal	2.2	2.995	-0.795
	190T	Bladder	4.8	3.024	1.776
	205T	Kidney	2.2	3.024	-0.824
	281T	Colorectal	3.1	3.054	0.046
	220T	Stomach	2	3.084	-1.084
	146T	Non-Small Cell Lung	5.9	3.114	2.786
	352T	Non-Small Cell Lung	5.9	3.114	2.786
	195T	Bladder	2	3.264	-1.264
	412T	Bladder	2.2	3.264	-1.064
	116T	Non-Small Cell Lung	4.1	3.414	0.686
	273T	Colorectal	2.5	3.414	-0.914
	365T	Lung, Unspecified	4.1	3.414	0.686
	215T	Melanoma	2.8	3.444	-0.644
	272T	Colorectal	4.5	3.444	1.056
	354T	Breast	2.2	3.563	-1.363
	310T	Non-Small Cell Lung	1.4	3.593	-2.193
	186T	Bladder	2.2	3.623	-1.423
	154T	Non-Small Cell Lung	7.5	3.653	3.847
	270T	Colorectal	1.4	3.653	-2.253
	342T	Non-Small Cell Lung	7.5	3.653	3.847
	271T	Colorectal	4.5	3.923	0.577
	156T	Non-Small Cell Lung	3.5	4.043	-0.543
	219T	Stomach	18.6	4.043	14.557
	349T	Non-Small Cell Lung	3.5	4.043	-0.543
	188T	Bladder	5.9	4.192	1.708
	314T	Non-Small Cell Lung	5.5	4.192	1.308
	123T	Non-Small Cell Lung	4.5	4.222	0.278
	170T	Bladder	3.8	4.222	-0.422
	356T	Bladder	3.8	4.222	-0.422
	366T	Lung, Unspecified	4.5	4.222	0.278
	142T	Non-Small Cell Lung	5.5	4.282	1.218
	355T	Non-Small Cell Lung	5.5	4.282	1.218
	150T	Non-Small Cell Lung	4.5	4.372	0.128
	333T	Non-Small Cell Lung	4.5	4.372	0.128
	138T	Non-Small Cell Lung	3.8	4.462	-0.662
	327T	Non-Small Cell Lung	3.8	4.462	-0.662
	319T	Melanoma	5.2	4.761	0.4387
	163T	Non-Small Cell Lung	10.4	4.761	5.639
	326T	Non-Small Cell Lung	10.4	4.761	5.639
	113T	Non-Small Cell Lung	2.2	5.001	-2.801
	159T	Non-Small Cell Lung	5.5	5.001	0.499
	394T	Lung, Unspecified	2.2	5.001	-2.801
	413T	Non-Small Cell Lung	5.5	5.001	0.499
	141T	Non-Small Cell Lung	3.5	5.091	-1.591
	410T	Non-Small Cell Lung	3.5	5.091	-1.591
	121T	Non-Small Cell Lung	5.2	5.151	0.049
	384T	Lung, Unspecified	5.2	5.1206	0.0794
	143T	Non-Small Cell Lung	3.5	5.48	-1.98
	403T	Non-Small Cell Lung	3.5	5.48	-1.98
	126T	Non-Small Cell Lung	2.5	5.57	-3.07
	362T	Lung, Unspecified	2.5	5.57	-3.07
	323T	Melanoma	4.8	5.66	-0.86
	120T	Non-Small Cell Lung	3.8	5.69	-1.89
	402T	Lung, Unspecified	3.8	5.69	-1.89
	379T	Melanoma	3.8	5.929	-2.129
	135T	Non-Small Cell Lung	5.2	6.019	-0.819
	409T	Non-Small Cell Lung	5.2	6.019	-0.819
	247T	Melanoma	4.5	6.199	-1.699
	125T	Non-Small Cell Lung	7.9	6.318	1.582
	183T	Bladder	14.6	6.318	8.282
	387T	Lung, Unspecified	7.9	6.318	1.582
	127T	Non-Small Cell Lung	6.3	6.348	-0.048
	392T	Lung, Unspecified	6.3	6.348	-0.048
	189T	Bladder	2.8	6.438	-3.638
	137T	Non-Small Cell Lung	7.1	6.498	0.602
	378T	Non-Small Cell Lung	7.1	6.498	0.602
	110T	Non-Small Cell Lung	7.9	6.618	1.282
	371T	Lung, Unspecified	7.9	6.618	1.282
	171T	Bladder	7.5	6.648	0.852
	107T	Non-Small Cell Lung	10	6.947	3.053
	390T	Lung, Unspecified	10	6.947	3.053
	119T	Non-Small Cell Lung	6.3	7.067	-0.767
	380T	Lung, Unspecified	6.3	7.067	-0.767
	147T	Non-Small Cell Lung	11.8	7.217	4.583
	345T	Non-Small Cell Lung	11.8	7.217	4.583
	108T	Non-Small Cell Lung	5.5	7.486	-1.986
	400T	Lung, Unspecified	5.5	7.486	-1.986
	208T	Melanoma	6.7	7.606	-0.906
	199T	Bladder	7.5	8.115	-0.615
	299T	Non-Small Cell Lung	5.9	8.265	-2.365
	191T	Bladder	5.9	8.534	-2.634
	134T	Non-Small Cell Lung	12.2	9.043	3.157
	330T	Non-Small Cell Lung	12.2	9.043	3.157
	197T	Bladder	11.3	9.133	2.167
	149T	Non-Small Cell Lung	10.9	9.493	1.407
	388T	Non-Small Cell Lung	10.9	9.493	1.407
	122T	Non-Small Cell Lung	10.9	9.582	1.318
	364T	Lung, Unspecified	10.9	9.6123	1.2877
	372T	Melanoma	9.6	9.642	-0.042
	297T	Non-Small Cell Lung	9.1	9.852	-0.752
	133T	Non-Small Cell Lung	14.1	10.032	4.068
	339T	Non-Small Cell Lung	13.2	10.032	3.168
	152T	Non-Small Cell Lung	12.7	10.151	2.549
	369T	Non-Small Cell Lung	12.7	10.151	2.549
	129T	Non-Small Cell Lung	10.4	10.541	-0.141
	408T	Lung, Unspecified	10.4	10.541	-0.141
	136T	Non-Small Cell Lung	8.3	10.63	-2.33
	338T	Non-Small Cell Lung	8.3	10.63	-2.33
	212T	Melanoma	4.8	10.69	-5.89
	118T	Non-Small Cell Lung	8.7	10.78	-2.08
	131T	Non-Small Cell Lung	9.1	10.78	-1.68
	325T	Lung, Unspecified	9.1	10.78	-1.68
	381T	Lung, Unspecified	8.7	10.78	-2.08
	303T	Non-Small Cell Lung	16.1	10.9	5.2
	158T	Non-Small Cell Lung	9.1	11.05	-1.95
	391T	Non-Small Cell Lung	9.1	11.05	-1.95
	298T	Non-Small Cell Lung	9.1	11.409	-2.309
	302T	Non-Small Cell Lung	8.3	11.499	-3.199
	359T	Melanoma	9.1	11.948	-2.848
	244T	Melanoma	7.1	12.697	-5.597
	301T	Non-Small Cell Lung	7.9	12.757	-4.857
	315T	Non-Small Cell Lung	21.8	13.535	8.265
	343T	Melanoma	10.9	13.924	-3.0244
	161T	Non-Small Cell Lung	9.6	14.224	-4.624
	363T	Non-Small Cell Lung	9.6	14.224	-4.624
	234T	Endometrial	13.6	14.254	-0.654
	239T	Endometrial	14.1	14.344	-0.244
	198T	Bladder	11.8	14.673	-2.873
	153T	Non-Small Cell Lung	15.1	14.703	0.397
	360T	Non-Small Cell Lung	15.1	14.703	0.397
	210T	Melanoma	11.3	15.062	-3.762
	132T	Non-Small Cell Lung	10.9	15.601	-4.701
	367T	Non-Small Cell Lung	10.9	15.601	-4.701
	165T	Endometrial	12.7	15.661	-2.961
	336T	Melanoma	14.6	15.721	-1.121
	248T	Melanoma	14.6	16.29	-1.69
	242T	Melanoma	12.7	16.38	-3.68
	251T	Melanoma	11.8	16.44	-4.64
	309T	Non-Small Cell Lung	13.6	16.47	-2.87
	307T	Non-Small Cell Lung	11.3	16.53	-5.23
	226T	Endometrial	16.6	18.057	-1.457
	211T	Melanoma	13.2	18.536	-5.336
	322T	Melanoma	12.2	18.805	-6.605
	246T	Melanoma	18.6	19.344	-0.744
	324T	Melanoma	12.7	21.501	-8.801
	308T	Non-Small Cell Lung	12.2	24.016	-11.816
	293T	Colorectal	24.6	24.435	0.165
	218T	Stomach	25.2	24.465	0.735
	287T	Colorectal	15.1	24.705	-9.605
	229T	Endometrial	29.8	26.561	3.239
	305T	Non-Small Cell Lung	19.7	27.07	-7.37
	243T	Melanoma	21.8	27.25	-5.45
	253T	Melanoma	21.3	27.819	-6.519
	340T	Melanoma	20.8	28.268	-7.468
	230T	Endometrial	39.1	30.873	8.227
	187T	Bladder	75.4	37.162	38.238
	164T	Endometrial	28.6	37.282	-8.682
	288T	Colorectal	52.5	38.39	14.11
	291T	Colorectal	46.4	41.893	4.507
	286T	Colorectal	61.1	42.761	18.339
	240T	Melanoma	46.4	44.349	2.051
	292T	Colorectal	49.1	44.888	4.212
	393T	Melanoma	72.3	48.182	24.118
	290T	Colorectal	39.8	49.739	-9.939
	157T	Non-Small Cell Lung	65.5	52.164	13.336
	377T	Non-Small Cell Lung	65.5	52.164	13.336
	320T	Melanoma	52.5	53.452	-0.952
	294T	Colorectal	61.8	57.105	4.695
	295T	Colorectal	60.4	60.878	-0.478
	112T	Non-Small Cell Lung	61.8	61.387	0.413
	397T	Lung, Unspecified	61.8	61.387	0.413
	318T	Melanoma	89.7	86.391	3.3086
	250T	Melanoma	160.9	126.667	34.233
	289T	Colorectal	602.5	284.388	318.112

## Sheet: Fig 4
Figure 4
	Sample ID	Site	Operator	Instrument	Day	Replicate	eTMB
	1	A	I	E	F	R1	2.3
	1	A	I	E	F	R2	2.3
	1	A	I	E	G	R1	2.3
	1	A	I	E	G	R2	2.3
	1	A	I	E	H	R1	2.3
	1	A	I	E	H	R2	2.3
	1	A	J	D	F	R2	2.3
	1	A	J	D	F	R1	2.3
	1	A	J	D	G	R1	2.3
	1	A	J	D	H	R1	2.3
	1	A	J	D	H	R2	2.3
	1	B	I	E	F	R2	2.3
	1	B	I	E	F	R1	2.3
	1	B	I	E	G	R2	2.3
	1	B	I	E	G	R1	2.3
	1	B	I	E	H	R2	3.1
	1	B	I	E	H	R1	2.3
	1	B	J	D	F	R1	2.3
	1	B	J	D	F	R2	2.3
	1	B	J	D	G	R1	2.3
	1	B	J	D	G	R2	2.3
	1	B	J	D	H	R2	2.3
	1	B	J	D	H	R1	2.3
	1	C	I	E	F	R2	2.3
	1	C	I	E	F	R1	2.3
	1	C	I	E	G	R2	2.3
	1	C	I	E	G	R1	2.3
	1	C	I	E	H	R1	2.3
	1	C	I	E	H	R2	2.3
	1	C	J	D	F	R1	2.3
	1	C	J	D	F	R2	2.3
	1	C	J	D	G	R2	2.3
	1	C	J	D	G	R1	2.3
	1	C	J	D	H	R2	2.3
	1	C	J	D	H	R1	2.3
	2	A	I	E	F	R1	6.2
	2	A	I	E	F	R2	5.4
	2	A	I	E	G	R2	6.2
	2	A	I	E	G	R1	6.2
	2	A	I	E	H	R1	6.9
	2	A	I	E	H	R2	6.2
	2	A	J	D	F	R2	7.7
	2	A	J	D	F	R1	5.4
	2	A	J	D	G	R2	6.2
	2	A	J	D	G	R1	6.2
	2	A	J	D	H	R1	6.9
	2	A	J	D	H	R2	5.4
	2	B	I	E	F	R1	6.2
	2	B	I	E	F	R2	5.4
	2	B	I	E	G	R1	6.9
	2	B	I	E	G	R2	5.4
	2	B	I	E	H	R2	6.2
	2	B	I	E	H	R1	6.9
	2	B	J	D	F	R2	6.2
	2	B	J	D	F	R1	6.2
	2	B	J	D	G	R1	6.2
	2	B	J	D	G	R2	6.2
	2	B	J	D	H	R1	6.9
	2	B	J	D	H	R2	5.4
	2	C	I	E	F	R2	5.4
	2	C	I	E	F	R1	5.4
	2	C	I	E	G	R2	6.9
	2	C	I	E	G	R1	5.4
	2	C	I	E	H	R1	6.9
	2	C	I	E	H	R2	6.2
	2	C	J	D	F	R1	6.2
	2	C	J	D	F	R2	6.2
	2	C	J	D	G	R1	6.2
	2	C	J	D	G	R2	5.4
	2	C	J	D	H	R2	6.2
	2	C	J	D	H	R1	6.2
	3	A	I	E	F	R1	6.9
	3	A	I	E	F	R2	6.9
	3	A	I	E	G	R2	6.9
	3	A	I	E	G	R1	6.9
	3	A	I	E	H	R2	6.9
	3	A	I	E	H	R1	6.9
	3	A	J	D	F	R1	6.9
	3	A	J	D	F	R2	6.9
	3	A	J	D	H	R1	6.9
	3	A	J	D	H	R2	6.9
	3	B	I	E	F	R2	6.9
	3	B	I	E	F	R1	6.9
	3	B	I	E	G	R1	6.9
	3	B	I	E	G	R2	6.9
	3	B	I	E	H	R2	6.9
	3	B	I	E	H	R1	6.9
	3	B	J	D	F	R2	6.9
	3	B	J	D	F	R1	6.9
	3	B	J	D	G	R2	6.9
	3	B	J	D	G	R1	6.9
	3	B	J	D	H	R1	6.9
	3	B	J	D	H	R2	6.2
	3	C	I	E	F	R1	6.9
	3	C	I	E	F	R2	6.9
	3	C	I	E	G	R1	6.9
	3	C	I	E	G	R2	6.9
	3	C	I	E	H	R1	6.9
	3	C	I	E	H	R2	6.9
	3	C	J	D	F	R1	6.9
	3	C	J	D	F	R2	6.9
	3	C	J	D	G	R1	6.9
	3	C	J	D	G	R2	6.9
	3	C	J	D	H	R2	6.9
	3	C	J	D	H	R1	6.9
	4	A	I	E	F	R1	8.5
	4	A	I	E	F	R2	8.5
	4	A	I	E	G	R2	8.5
	4	A	I	E	G	R1	8.5
	4	A	I	E	H	R1	8.5
	4	A	I	E	H	R2	8.5
	4	A	J	D	F	R2	8.5
	4	A	J	D	F	R1	7.7
	4	A	J	D	G	R2	8.5
	4	A	J	D	G	R1	8.5
	4	A	J	D	H	R1	7.7
	4	A	J	D	H	R2	8.5
	4	B	I	D	F	R2	8.5
	4	B	I	D	F	R1	8.5
	4	B	I	D	G	R1	8.5
	4	B	I	D	G	R2	7.7
	4	B	I	D	H	R1	8.5
	4	B	I	D	H	R2	8.5
	4	B	I	E	F	R2	8.5
	4	B	I	E	F	R1	8.5
	4	B	I	E	G	R2	7.7
	4	B	I	E	G	R1	8.5
	4	B	I	E	H	R1	8.5
	4	B	I	E	H	R2	8.5
	4	B	J	D	F	R2	9.2
	4	B	J	D	F	R1	8.5
	4	B	J	D	G	R1	9.2
	4	B	J	D	G	R2	8.5
	4	B	J	D	H	R1	8.5
	4	B	J	D	H	R2	8.5
	4	B	J	E	F	R2	9.2
	4	B	J	E	F	R1	8.5
	4	B	J	E	G	R2	8.5
	4	B	J	E	G	R1	9.2
	4	B	J	E	H	R2	8.5
	4	B	J	E	H	R1	8.5
	4	C	I	E	F	R1	8.5
	4	C	I	E	F	R2	8.5
	4	C	I	E	G	R2	8.5
	4	C	I	E	G	R1	8.5
	4	C	I	E	H	R2	8.5
	4	C	I	E	H	R1	8.5
	4	C	J	D	F	R1	8.5
	4	C	J	D	F	R2	7.7
	4	C	J	D	G	R2	8.5
	4	C	J	D	G	R1	7.7
	4	C	J	D	H	R2	8.5
	4	C	J	D	H	R1	8.5
	5	A	I	E	F	R1	9.2
	5	A	I	E	F	R2	8.5
	5	A	I	E	G	R2	8.5
	5	A	I	E	G	R1	9.2
	5	A	I	E	H	R2	9.2
	5	A	I	E	H	R1	8.5
	5	A	J	D	F	R1	8.5
	5	A	J	D	F	R2	9.2
	5	A	J	D	G	R1	8.5
	5	A	J	D	H	R1	8.5
	5	A	J	D	H	R2	9.2
	5	B	I	E	F	R2	8.5
	5	B	I	E	F	R1	8.5
	5	B	I	E	G	R2	8.5
	5	B	I	E	G	R1	8.5
	5	B	I	E	H	R2	9.2
	5	B	I	E	H	R1	8.5
	5	B	J	D	F	R1	8.5
	5	B	J	D	F	R2	8.5
	5	B	J	D	G	R2	8.5
	5	B	J	D	G	R1	8.5
	5	B	J	D	H	R1	8.5
	5	B	J	D	H	R2	8.5
	5	C	I	E	F	R1	9.2
	5	C	I	E	F	R2	8.5
	5	C	I	E	G	R1	9.2
	5	C	I	E	G	R2	9.2
	5	C	I	E	H	R1	8.5
	5	C	I	E	H	R2	8.5
	5	C	J	D	F	R2	9.2
	5	C	J	D	F	R1	9.2
	5	C	J	D	G	R1	8.5
	5	C	J	D	G	R2	8.5
	5	C	J	D	H	R1	8.5
	5	C	J	D	H	R2	8.5
	6	A	I	E	F	R1	9.2
	6	A	I	E	F	R2	8.5
	6	A	I	E	G	R2	9.2
	6	A	I	E	G	R1	8.5
	6	A	I	E	H	R2	10
	6	A	I	E	H	R1	10
	6	A	J	D	F	R1	7.7
	6	A	J	D	F	R2	9.2
	6	A	J	D	G	R1	9.2
	6	A	J	D	G	R2	7.7
	6	A	J	D	H	R1	9.2
	6	A	J	D	H	R2	9.2
	6	B	I	E	F	R2	9.2
	6	B	I	E	F	R1	9.2
	6	B	I	E	G	R1	9.2
	6	B	I	E	G	R2	9.2
	6	B	I	E	H	R2	9.2
	6	B	I	E	H	R1	8.5
	6	B	J	D	F	R1	8.5
	6	B	J	D	F	R2	9.2
	6	B	J	D	G	R2	9.2
	6	B	J	D	G	R1	8.5
	6	B	J	D	H	R1	9.2
	6	B	J	D	H	R2	8.5
	6	C	I	E	F	R1	9.2
	6	C	I	E	F	R2	9.2
	6	C	I	E	G	R2	9.2
	6	C	I	E	G	R1	10
	6	C	I	E	H	R2	8.5
	6	C	I	E	H	R1	9.2
	6	C	J	D	F	R1	9.2
	6	C	J	D	F	R2	9.2
	6	C	J	D	G	R1	8.5
	6	C	J	D	G	R2	9.2
	6	C	J	D	H	R1	9.2
	6	C	J	D	H	R2	9.2
	7	A	I	E	F	R1	18.5
	7	A	I	E	F	R2	17.7
	7	A	I	E	G	R2	18.5
	7	A	I	E	G	R1	18.5
	7	A	I	E	H	R1	19.2
	7	A	I	E	H	R2	18.5
	7	A	J	D	F	R2	18.5
	7	A	J	D	F	R1	19.2
	7	A	J	D	H	R2	19.2
	7	A	J	D	H	R1	18.5
	7	B	I	E	F	R1	18.5
	7	B	I	E	F	R2	18.5
	7	B	I	E	G	R1	19.2
	7	B	I	E	G	R2	18.5
	7	B	I	E	H	R2	20
	7	B	I	E	H	R1	19.2
	7	B	J	D	F	R1	18.5
	7	B	J	D	F	R2	19.2
	7	B	J	D	G	R1	19.2
	7	B	J	D	G	R2	19.2
	7	B	J	D	H	R1	18.5
	7	B	J	D	H	R2	19.2
	7	C	I	E	F	R1	19.2
	7	C	I	E	F	R2	18.5
	7	C	I	E	G	R1	18.5
	7	C	I	E	G	R2	19.2
	7	C	I	E	H	R1	17.7
	7	C	I	E	H	R2	19.2
	7	C	J	D	F	R2	18.5
	7	C	J	D	F	R1	19.2
	7	C	J	D	G	R2	18.5
	7	C	J	D	G	R1	18.5
	7	C	J	D	H	R2	19.2
	7	C	J	D	H	R1	18.5
	8	A	I	E	F	R2	22.3
	8	A	I	E	F	R1	21.5
	8	A	I	E	G	R1	19.2
	8	A	I	E	G	R2	20
	8	A	I	E	H	R2	21.5
	8	A	I	E	H	R1	21.5
	8	A	J	D	F	R2	25.4
	8	A	J	D	F	R1	21.5
	8	A	J	D	G	R1	20.8
	8	A	J	D	G	R2	21.5
	8	A	J	D	H	R1	23.8
	8	A	J	D	H	R2	20.8
	8	B	I	D	F	R2	22.3
	8	B	I	D	F	R1	24.6
	8	B	I	D	G	R1	21.5
	8	B	I	D	G	R2	21.5
	8	B	I	D	H	R2	22.3
	8	B	I	D	H	R1	18.5
	8	B	I	E	F	R2	22.3
	8	B	I	E	F	R1	24.6
	8	B	I	E	G	R1	21.5
	8	B	I	E	G	R2	21.5
	8	B	I	E	H	R1	18.5
	8	B	I	E	H	R2	22.3
	8	B	J	D	F	R1	20.8
	8	B	J	D	F	R2	19.2
	8	B	J	D	G	R1	21.5
	8	B	J	D	G	R2	23.8
	8	B	J	D	H	R2	23.1
	8	B	J	D	H	R1	20
	8	B	J	E	F	R1	20.8
	8	B	J	E	F	R2	19.2
	8	B	J	E	G	R2	23.8
	8	B	J	E	G	R1	21.5
	8	B	J	E	H	R2	23.1
	8	B	J	E	H	R1	20
	8	C	I	E	F	R1	21.5
	8	C	I	E	F	R2	20.8
	8	C	I	E	G	R1	22.3
	8	C	I	E	G	R2	24.6
	8	C	I	E	H	R2	22.3
	8	C	I	E	H	R1	21.5
	8	C	J	D	F	R2	23.8
	8	C	J	D	F	R1	20.8
	8	C	J	D	G	R2	22.3
	8	C	J	D	G	R1	22.3
	8	C	J	D	H	R1	23.8
	8	C	J	D	H	R2	21.5
	9	A	I	E	F	R2	23.1
	9	A	I	E	F	R1	21.5
	9	A	I	E	G	R2	22.3
	9	A	I	E	G	R1	23.8
	9	A	I	E	H	R1	22.3
	9	A	I	E	H	R2	23.8
	9	A	J	D	F	R1	22.3
	9	A	J	D	F	R2	23.1
	9	A	J	D	G	R2	22.3
	9	A	J	D	H	R1	23.1
	9	A	J	D	H	R2	23.1
	9	B	I	E	F	R1	20.8
	9	B	I	E	F	R2	22.3
	9	B	I	E	G	R1	23.1
	9	B	I	E	G	R2	22.3
	9	B	I	E	H	R2	22.3
	9	B	I	E	H	R1	20.8
	9	B	J	D	F	R2	22.3
	9	B	J	D	F	R1	23.1
	9	B	J	D	G	R2	21.5
	9	B	J	D	G	R1	24.6
	9	B	J	D	H	R2	23.1
	9	C	I	E	F	R2	23.1
	9	C	I	E	F	R1	21.5
	9	C	I	E	G	R2	22.3
	9	C	I	E	G	R1	23.1
	9	C	I	E	H	R1	22.3
	9	C	I	E	H	R2	22.3
	9	C	J	D	F	R2	23.1
	9	C	J	D	F	R1	23.8
	9	C	J	D	G	R1	22.3
	9	C	J	D	G	R2	23.8
	9	C	J	D	H	R1	22.3
	10	A	I	E	F	R1	23.8
	10	A	I	E	F	R2	23.8
	10	A	I	E	G	R1	24.6
	10	A	I	E	G	R2	23.1
	10	A	I	E	H	R1	25.4
	10	A	I	E	H	R2	25.4
	10	A	J	D	F	R2	23.1
	10	A	J	D	F	R1	23.8
	10	A	J	D	G	R2	23.8
	10	A	J	D	G	R1	23.8
	10	A	J	D	H	R1	24.6
	10	A	J	D	H	R2	23.8
	10	B	I	E	F	R1	23.8
	10	B	I	E	F	R2	24.6
	10	B	I	E	G	R2	22.3
	10	B	I	E	G	R1	22.3
	10	B	I	E	H	R2	22.3
	10	B	I	E	H	R1	24.6
	10	B	J	D	F	R2	23.1
	10	B	J	D	F	R1	23.1
	10	B	J	D	G	R1	22.3
	10	B	J	D	G	R2	25.4
	10	B	J	D	H	R1	24.6
	10	B	J	D	H	R2	21.5
	10	C	I	E	F	R2	24.6
	10	C	I	E	F	R1	24.6
	10	C	I	E	G	R2	24.6
	10	C	I	E	G	R1	23.1
	10	C	I	E	H	R1	24.6
	10	C	I	E	H	R2	24.6
	10	C	J	D	F	R1	23.1
	10	C	J	D	F	R2	24.6
	10	C	J	D	G	R2	24.6
	10	C	J	D	G	R1	23.8
	10	C	J	D	H	R2	24.6
	10	C	J	D	H	R1	25.4
	11	A	I	E	F	R2	25.4
	11	A	I	E	F	R1	25.4
	11	A	I	E	G	R1	25.4
	11	A	I	E	G	R2	24.6
	11	A	I	E	H	R1	26.2
	11	A	I	E	H	R2	25.4
	11	A	J	D	F	R2	25.4
	11	A	J	D	F	R1	25.4
	11	A	J	D	G	R1	25.4
	11	A	J	D	G	R2	25.4
	11	A	J	D	H	R2	26.2
	11	A	J	D	H	R1	25.4
	11	B	I	D	F	R2	24.6
	11	B	I	D	F	R1	24.6
	11	B	I	D	G	R1	25.4
	11	B	I	D	G	R2	25.4
	11	B	I	D	H	R1	25.4
	11	B	I	D	H	R2	26.2
	11	B	I	E	F	R2	24.6
	11	B	I	E	F	R1	24.6
	11	B	I	E	G	R2	25.4
	11	B	I	E	G	R1	25.4
	11	B	I	E	H	R2	26.2
	11	B	I	E	H	R1	25.4
	11	B	J	D	F	R1	25.4
	11	B	J	D	F	R2	25.4
	11	B	J	D	G	R2	25.4
	11	B	J	D	G	R1	26.2
	11	B	J	D	H	R2	25.4
	11	B	J	D	H	R1	25.4
	11	B	J	E	F	R1	25.4
	11	B	J	E	F	R2	25.4
	11	B	J	E	G	R1	26.2
	11	B	J	E	G	R2	25.4
	11	B	J	E	H	R1	25.4
	11	B	J	E	H	R2	25.4
	11	C	I	E	F	R1	25.4
	11	C	I	E	F	R2	25.4
	11	C	I	E	G	R2	25.4
	11	C	I	E	G	R1	25.4
	11	C	I	E	H	R2	25.4
	11	C	I	E	H	R1	25.4
	11	C	J	D	F	R2	25.4
	11	C	J	D	F	R1	26.2
	11	C	J	D	G	R2	26.2
	11	C	J	D	G	R1	25.4
	11	C	J	D	H	R2	25.4
	11	C	J	D	H	R1	25.4
	12	A	I	E	F	R1	28.5
	12	A	I	E	F	R2	28.5
	12	A	I	E	G	R2	27.7
	12	A	I	E	G	R1	27.7
	12	A	I	E	H	R1	29.2
	12	A	I	E	H	R2	28.5
	12	A	J	D	F	R2	27.7
	12	A	J	D	F	R1	27.7
	12	A	J	D	G	R2	28.5
	12	A	J	D	G	R1	27.7
	12	A	J	D	H	R2	28.5
	12	A	J	D	H	R1	28.5
	12	B	I	E	F	R1	28.5
	12	B	I	E	F	R2	28.5
	12	B	I	E	G	R1	26.2
	12	B	I	E	G	R2	26.9
	12	B	I	E	H	R2	27.7
	12	B	I	E	H	R1	27.7
	12	B	J	D	F	R2	25.4
	12	B	J	D	F	R1	27.7
	12	B	J	D	G	R2	27.7
	12	B	J	D	G	R1	27.7
	12	B	J	D	H	R2	27.7
	12	B	J	D	H	R1	28.5
	12	C	I	E	F	R1	28.5
	12	C	I	E	F	R2	29.2
	12	C	I	E	G	R1	27.7
	12	C	I	E	G	R2	28.5
	12	C	I	E	H	R1	27.7
	12	C	I	E	H	R2	27.7
	12	C	J	D	F	R2	27.7
	12	C	J	D	F	R1	28.5
	12	C	J	D	G	R1	27.7
	12	C	J	D	G	R2	29.2
	12	C	J	D	H	R2	28.5
	12	C	J	D	H	R1	28.5
	13	A	I	E	F	R1	42.3
	13	A	I	E	F	R2	41.5
	13	A	I	E	G	R2	41.5
	13	A	I	E	G	R1	41.5
	13	A	I	E	H	R1	42.3
	13	A	I	E	H	R2	42.3
	13	A	J	D	F	R1	42.3
	13	A	J	D	F	R2	42.3
	13	A	J	D	G	R2	42.3
	13	A	J	D	G	R1	41.5
	13	A	J	D	H	R2	41.5
	13	A	J	D	H	R1	41.5
	13	B	I	E	F	R1	42.3
	13	B	I	E	F	R2	40.8
	13	B	I	E	G	R2	40
	13	B	I	E	G	R1	39.2
	13	B	I	E	H	R2	42.3
	13	B	I	E	H	R1	42.3
	13	B	J	D	F	R2	42.3
	13	B	J	D	F	R1	40.8
	13	B	J	D	G	R1	43.1
	13	B	J	D	G	R2	42.3
	13	B	J	D	H	R2	42.3
	13	B	J	D	H	R1	43.1
	13	C	I	E	F	R2	41.5
	13	C	I	E	F	R1	42.3
	13	C	I	E	G	R1	41.5
	13	C	I	E	G	R2	40.8
	13	C	I	E	H	R1	42.3
	13	C	I	E	H	R2	42.3
	13	C	J	D	F	R1	41.5
	13	C	J	D	F	R2	41.5
	13	C	J	D	G	R2	42.3
	13	C	J	D	G	R1	42.3
	13	C	J	D	H	R2	42.3
	13	C	J	D	H	R1	40.8
	14	A	I	E	F	R1	50
	14	A	I	E	F	R2	50.8
	14	A	I	E	G	R1	50.8
	14	A	I	E	G	R2	49.2
	14	A	I	E	H	R2	53.9
	14	A	I	E	H	R1	50.8
	14	A	J	D	F	R2	50
	14	A	J	D	F	R1	50.8
	14	A	J	D	G	R1	46.9
	14	A	J	D	H	R2	50
	14	A	J	D	H	R1	50.8
	14	B	I	E	F	R2	51.5
	14	B	I	E	F	R1	50
	14	B	I	E	G	R1	49.2
	14	B	I	E	G	R2	50.8
	14	B	I	E	H	R2	48.5
	14	B	I	E	H	R1	47.7
	14	B	J	D	F	R1	48.5
	14	B	J	D	F	R2	52.3
	14	B	J	D	G	R2	50
	14	B	J	D	G	R1	50.8
	14	B	J	D	H	R1	51.5
	14	B	J	D	H	R2	48.5
	14	C	I	E	F	R2	51.5
	14	C	I	E	F	R1	48.5
	14	C	I	E	G	R1	50.8
	14	C	I	E	G	R2	49.2
	14	C	I	E	H	R1	50.8
	14	C	I	E	H	R2	50
	14	C	J	D	F	R2	49.2
	14	C	J	D	F	R1	51.5
	14	C	J	D	G	R1	50
	14	C	J	D	G	R2	50.8
	14	C	J	D	H	R1	50
	14	C	J	D	H	R2	48.5
	15	A	I	E	F	R1	61.5
	15	A	I	E	F	R2	60.8
	15	A	I	E	G	R2	60.8
	15	A	I	E	G	R1	59.2
	15	A	I	E	H	R1	62.3
	15	A	I	E	H	R2	59.2
	15	A	J	D	F	R2	65.4
	15	A	J	D	F	R1	60.8
	15	A	J	D	G	R2	61.5
	15	A	J	D	G	R1	61.5
	15	A	J	D	H	R1	60.8
	15	A	J	D	H	R2	60
	15	B	I	D	F	R1	60.8
	15	B	I	D	F	R2	61.5
	15	B	I	D	G	R2	59.2
	15	B	I	D	G	R1	62.3
	15	B	I	D	H	R1	61.5
	15	B	I	D	H	R2	63.9
	15	B	I	E	F	R1	60.8
	15	B	I	E	F	R2	61.5
	15	B	I	E	G	R2	59.2
	15	B	I	E	G	R1	62.3
	15	B	I	E	H	R2	63.9
	15	B	I	E	H	R1	61.5
	15	B	J	D	F	R2	61.5
	15	B	J	D	F	R1	62.3
	15	B	J	D	G	R1	61.5
	15	B	J	D	G	R2	62.3
	15	B	J	D	H	R1	63.1
	15	B	J	D	H	R2	63.1
	15	B	J	E	F	R1	62.3
	15	B	J	E	F	R2	61.5
	15	B	J	E	G	R2	62.3
	15	B	J	E	G	R1	61.5
	15	B	J	E	H	R1	63.1
	15	B	J	E	H	R2	63.1
	15	C	I	E	F	R1	62.3
	15	C	I	E	F	R2	62.3
	15	C	I	E	G	R1	63.1
	15	C	I	E	G	R2	62.3
	15	C	I	E	H	R2	61.5
	15	C	I	E	H	R1	60.8
	15	C	J	D	F	R1	60.8
	15	C	J	D	F	R2	60
	15	C	J	D	G	R2	60.8
	15	C	J	D	G	R1	61.5
	15	C	J	D	H	R1	64.6
	15	C	J	D	H	R2	62.3
	16	A	I	E	F	R2	61.5
	16	A	I	E	F	R1	65.4
	16	A	I	E	G	R1	67.7
	16	A	I	E	G	R2	64.6
	16	A	I	E	H	R2	67.7
	16	A	I	E	H	R1	66.2
	16	A	J	D	F	R2	65.4
	16	A	J	D	F	R1	64.6
	16	A	J	D	G	R1	64.6
	16	A	J	D	H	R1	63.9
	16	A	J	D	H	R2	63.9
	16	B	I	E	F	R1	61.5
	16	B	I	E	F	R2	65.4
	16	B	I	E	G	R2	63.9
	16	B	I	E	G	R1	57.7
	16	B	I	E	H	R1	59.2
	16	B	I	E	H	R2	65.4
	16	B	J	D	F	R1	67.7
	16	B	J	D	F	R2	62.3
	16	B	J	D	G	R2	62.3
	16	B	J	D	G	R1	62.3
	16	B	J	D	H	R2	66.2
	16	B	J	D	H	R1	65.4
	16	C	I	E	F	R1	66.2
	16	C	I	E	F	R2	65.4
	16	C	I	E	G	R1	67.7
	16	C	I	E	G	R2	64.6
	16	C	I	E	H	R2	65.4
	16	C	I	E	H	R1	64.6
	16	C	J	D	F	R1	65.4
	16	C	J	D	F	R2	67.7
	16	C	J	D	G	R2	63.9
	16	C	J	D	G	R1	65.4
	16	C	J	D	H	R2	65.4
	16	C	J	D	H	R1	61.5
	17	A	I	E	F	R1	82.3
	17	A	I	E	F	R2	80
	17	A	I	E	G	R1	80
	17	A	I	E	G	R2	83.9
	17	A	I	E	H	R1	82.3
	17	A	I	E	H	R2	82.3
	17	A	J	D	F	R2	82.3
	17	A	J	D	F	R1	79.2
	17	A	J	D	G	R1	81.5
	17	A	J	D	G	R2	79.2
	17	A	J	D	H	R1	85.4
	17	A	J	D	H	R2	80.8
	17	B	I	E	F	R2	78.5
	17	B	I	E	F	R1	79.2
	17	B	I	E	G	R1	77.7
	17	B	I	E	G	R2	80.8
	17	B	I	E	H	R1	83.1
	17	B	I	E	H	R2	83.1
	17	B	J	D	F	R2	76.9
	17	B	J	D	F	R1	76.2
	17	B	J	D	G	R2	77.7
	17	B	J	D	G	R1	77.7
	17	B	J	D	H	R1	82.3
	17	B	J	D	H	R2	80.8
	17	C	I	E	F	R1	81.5
	17	C	I	E	F	R2	84.6
	17	C	I	E	G	R2	83.1
	17	C	I	E	G	R1	83.1
	17	C	I	E	H	R2	82.3
	17	C	I	E	H	R1	83.1
	17	C	J	D	F	R1	81.5
	17	C	J	D	F	R2	83.1
	17	C	J	D	G	R1	82.3
	17	C	J	D	G	R2	83.9
	17	C	J	D	H	R2	82.3
	17	C	J	D	H	R1	83.1
	18	A	I	E	F	R1	97.7
	18	A	I	E	F	R2	96.9
	18	A	I	E	G	R1	100
	18	A	I	E	G	R2	98.5
	18	A	I	E	H	R2	96.9
	18	A	I	E	H	R1	100
	18	A	J	D	F	R2	99.2
	18	A	J	D	F	R1	96.2
	18	A	J	D	G	R2	97.7
	18	A	J	D	G	R1	95.4
	18	A	J	D	H	R2	100
	18	A	J	D	H	R1	100.8
	18	B	I	E	F	R2	96.2
	18	B	I	E	F	R1	97.7
	18	B	I	E	G	R1	93.9
	18	B	I	E	G	R2	93.1
	18	B	I	E	H	R1	98.5
	18	B	I	E	H	R2	97.7
	18	B	J	D	F	R2	96.9
	18	B	J	D	F	R1	97.7
	18	B	J	D	G	R1	97.7
	18	B	J	D	G	R2	96.9
	18	B	J	D	H	R2	96.2
	18	B	J	D	H	R1	96.9
	18	C	I	E	F	R1	98.5
	18	C	I	E	F	R2	99.2
	18	C	I	E	G	R1	98.5
	18	C	I	E	G	R2	98.5
	18	C	I	E	H	R1	96.9
	18	C	I	E	H	R2	97.7
	18	C	J	D	F	R1	99.2
	18	C	J	D	F	R2	99.2
	18	C	J	D	G	R2	100
	18	C	J	D	G	R1	98.5
	18	C	J	D	H	R1	99.2
	18	C	J	D	H	R2	98.5
	19	A	I	E	F	R2	123.9
	19	A	I	E	F	R1	127.7
	19	A	I	E	G	R2	130
	19	A	I	E	G	R1	129.2
	19	A	I	E	H	R1	136.9
	19	A	I	E	H	R2	121.5
	19	A	J	D	F	R2	127.7
	19	A	J	D	F	R1	134.6
	19	A	J	D	G	R2	130
	19	A	J	D	G	R1	124.6
	19	A	J	D	H	R1	133.9
	19	A	J	D	H	R2	125.4
	19	B	I	D	F	R2	121.5
	19	B	I	D	F	R1	129.2
	19	B	I	D	G	R2	135.4
	19	B	I	D	G	R1	123.9
	19	B	I	D	H	R1	128.5
	19	B	I	D	H	R2	133.1
	19	B	I	E	F	R2	121.5
	19	B	I	E	F	R1	129.2
	19	B	I	E	G	R2	135.4
	19	B	I	E	G	R1	123.9
	19	B	I	E	H	R1	128.5
	19	B	I	E	H	R2	133.1
	19	B	J	D	F	R2	126.9
	19	B	J	D	F	R1	139.2
	19	B	J	D	G	R2	129.2
	19	B	J	D	G	R1	133.9
	19	B	J	D	H	R1	122.3
	19	B	J	D	H	R2	122.3
	19	B	J	E	F	R2	126.9
	19	B	J	E	F	R1	139.2
	19	B	J	E	G	R1	133.9
	19	B	J	E	G	R2	129.2
	19	B	J	E	H	R1	122.3
	19	B	J	E	H	R2	122.3
	19	C	I	E	F	R2	123.9
	19	C	I	E	F	R1	138.5
	19	C	I	E	G	R2	132.3
	19	C	I	E	G	R1	132.3
	19	C	I	E	H	R1	131.6
	19	C	I	E	H	R2	136.2
	19	C	J	D	F	R1	124.6
	19	C	J	D	F	R2	125.4
	19	C	J	D	G	R1	136.2
	19	C	J	D	G	R2	120
	19	C	J	D	H	R1	120
	19	C	J	D	H	R2	133.9
	20	A	I	E	F	R1	204.6
	20	A	I	E	F	R2	205.4
	20	A	I	E	G	R1	203.1
	20	A	I	E	G	R2	200.8
	20	A	I	E	H	R2	205.4
	20	A	I	E	H	R1	203.9
	20	A	J	D	F	R2	203.1
	20	A	J	D	F	R1	206.2
	20	A	J	D	G	R1	207.7
	20	A	J	D	G	R2	206.2
	20	A	J	D	H	R2	207.7
	20	A	J	D	H	R1	205.4
	20	B	I	D	F	R2	206.2
	20	B	I	D	F	R1	206.2
	20	B	I	D	G	R2	202.3
	20	B	I	D	G	R1	202.3
	20	B	I	D	H	R1	206.9
	20	B	I	D	H	R2	207.7
	20	B	I	E	F	R1	206.2
	20	B	I	E	F	R2	206.2
	20	B	I	E	G	R2	202.3
	20	B	I	E	G	R1	202.3
	20	B	I	E	H	R2	207.7
	20	B	I	E	H	R1	206.9
	20	B	J	D	F	R1	209.2
	20	B	J	D	F	R2	206.9
	20	B	J	D	G	R2	206.2
	20	B	J	D	G	R1	205.4
	20	B	J	D	H	R2	203.9
	20	B	J	D	H	R1	200.8
	20	B	J	E	F	R1	209.2
	20	B	J	E	F	R2	206.9
	20	B	J	E	G	R2	206.2
	20	B	J	E	G	R1	205.4
	20	B	J	E	H	R1	200.8
	20	B	J	E	H	R2	203.9
	20	C	I	E	F	R2	206.2
	20	C	I	E	F	R1	204.6
	20	C	I	E	G	R2	206.2
	20	C	I	E	G	R1	203.9
	20	C	I	E	H	R2	204.6
	20	C	I	E	H	R1	206.2
	20	C	J	D	F	R2	206.9
	20	C	J	D	F	R1	206.9
	20	C	J	D	G	R2	208.5
	20	C	J	D	G	R1	203.9
	20	C	J	D	H	R2	204.6
	20	C	J	D	H	R1	204.6
	21	A	I	E	F	R1	315.4
	21	A	I	E	F	R2	316.2
	21	A	I	E	G	R1	315.4
	21	A	I	E	G	R2	313.9
	21	A	I	E	H	R2	316.2
	21	A	I	E	H	R1	317
	21	A	J	D	F	R1	313.1
	21	A	J	D	F	R2	318.5
	21	A	J	D	G	R1	314.6
	21	A	J	D	G	R2	314.6
	21	A	J	D	H	R2	317.7
	21	A	J	D	H	R1	315.4
	21	B	I	D	F	R1	313.1
	21	B	I	D	F	R2	313.1
	21	B	I	D	G	R2	313.1
	21	B	I	D	G	R1	312.3
	21	B	I	D	H	R1	313.1
	21	B	I	D	H	R2	316.2
	21	B	I	E	F	R1	313.1
	21	B	I	E	F	R2	313.1
	21	B	I	E	G	R2	313.1
	21	B	I	E	G	R1	312.3
	21	B	I	E	H	R1	313.1
	21	B	I	E	H	R2	316.2
	21	B	J	D	F	R2	315.4
	21	B	J	D	F	R1	317.7
	21	B	J	D	G	R1	317
	21	B	J	D	G	R2	317
	21	B	J	D	H	R1	315.4
	21	B	J	D	H	R2	318.5
	21	B	J	E	F	R1	317.7
	21	B	J	E	F	R2	315.4
	21	B	J	E	G	R2	317
	21	B	J	E	G	R1	317
	21	B	J	E	H	R1	315.4
	21	B	J	E	H	R2	318.5
	21	C	I	E	F	R2	315.4
	21	C	I	E	F	R1	317
	21	C	I	E	G	R2	318.5
	21	C	I	E	G	R1	318.5
	21	C	I	E	H	R2	317
	21	C	I	E	H	R1	317
	21	C	J	D	F	R1	317.7
	21	C	J	D	F	R2	317.7
	21	C	J	D	G	R2	316.2
	21	C	J	D	G	R1	317
	21	C	J	D	H	R1	313.1
	21	C	J	D	H	R2	316.2

## Sheet: Fig 5a
Figure 5a
	Case ID	Percent Tracts MSI	Weight Matrix Score	Combined Score	Orthogonal MSI Status
	1T_Targeted	0.0294	-17.8236	-11.9436	Unknown
	2T_Targeted	0.0735	-10.7873	3.9127	Unknown
	3T_Targeted	0.0588	-19.2789	-7.5189	Unknown
	4T_Targeted	0.0735	-4.9775	9.7225	Unknown
	5T_Targeted	0.0441	-4.2781	4.5419	Unknown
	6T_Targeted	0.0294	0.3834	6.2634	Unknown
	8T_Targeted	0.0147	-13.5263	-10.5863	Unknown
	9T_Targeted	0.0735	-31.5928	-16.8928	Unknown
	10T_Targeted	0.0294	-3.342	2.538	Unknown
	11T_Targeted	0.1029	-29.7747	-9.1947	Unknown
	12T_Targeted	0.0588	-27.8947	-16.1347	Unknown
	13T_Targeted	0.0588	-1.6839	10.0761	Unknown
	14T_Targeted	0.0441	-6.2041	2.6159	Unknown
	15T_Targeted	0.0147	6.2153	9.1553	Unknown
	17T_Targeted	0.0303	-14.878	-8.818	Unknown
	18T_Targeted	0.0882	-10.2631	7.3769	Unknown
	19T_Targeted	0.0735	-0.4402	14.2598	Unknown
	20T_Targeted	0.1029	-5.0585	15.5215	Unknown
	21T_Targeted	0.0147	-3.8495	-0.9095	Unknown
	22T_Targeted	0.0294	1.6444	7.5244	Unknown
	23T_Targeted	0.0441	-1.13	7.69	Unknown
	25T_Targeted	0.0735	-3.2564	11.4436	Unknown
	26T_Targeted	0.0441	-14.0134	-5.1934	Unknown
	27T_Targeted	0.0294	-1.7682	4.1118	Unknown
	28T_Targeted	0.0147	-6.9188	-3.9788	Unknown
	29T_Targeted	0.0294	-97.0342	-91.1542	Unknown
	31T_Targeted	0.0441	-3.7064	5.1136	Unknown
	32T_Targeted	0.0441	-22.5923	-13.7723	Unknown
	33T_Targeted	0.0147	-15.8635	-12.9235	Unknown
	34T_Targeted	0.0588	-40.185	-28.425	Unknown
	35T_Targeted	0.0441	-59.7235	-50.9035	Unknown
	36T_Targeted	0.0441	1.3642	10.1842	Unknown
	37T_Targeted	0.0735	-14.1647	0.5353	Unknown
	39T_Targeted	0.0441	-5.575	3.245	Unknown
	40T_Targeted	0.0294	-2.9743	2.9057	Unknown
	41T_Targeted	0.0147	5.1593	8.0993	Unknown
	42T_Targeted	0.0588	-4.5459	7.2141	Unknown
	43T_Targeted	0.1194	-0.5695	23.3105	Unknown
	44T_Targeted	0.0588	-6.0105	5.7495	Unknown
	45T_Targeted	0.0294	-3.6299	2.2501	Unknown
	46T_Targeted	0.0882	-2.9804	14.6596	Unknown
	47T_Targeted	0.0147	-12.5486	-9.6086	Unknown
	49T_Targeted	0.0441	-7.9336	0.8864	Unknown
	50T_Targeted	0.0758	-10.2232	4.9368	Unknown
	52T_Targeted	0.0147	-9.2658	-6.3258	Unknown
	53T_Targeted	0.0441	-8.6377	0.1823	Unknown
	54T_Targeted	0.0588	-0.5952	11.1648	Unknown
	56T_Targeted	0.0735	-7.3573	7.3427	Unknown
	57T_Targeted	0.0294	-0.2168	5.6632	Unknown
	58T_Targeted	0.0441	-15.2998	-6.4798	Unknown
	59T_Targeted	0.0147	-7.6485	-4.7085	Unknown
	60T_Targeted	0.0294	-33.9429	-28.0629	Unknown
	63T_Targeted	0.0294	-4.4712	1.4088	Unknown
	65T_Targeted	0.0882	-7.6643	9.9757	Unknown
	66T_Targeted	0.0588	-67.6298	-55.8698	Unknown
	67T_Targeted	0.0441	-14.1678	-5.3478	Unknown
	68T_Targeted	0.0735	-4.186	10.514	Unknown
	69T_Targeted	0.0294	-5.8988	-0.0188	Unknown
	70T_Targeted	0.0441	-45.6525	-36.8325	Unknown
	71T_Targeted	0.0441	-37.3003	-28.4803	Unknown
	72T_Targeted	0.0735	3.1087	17.8087	Unknown
	73T_Targeted	0.0441	-16.2276	-7.4076	Unknown
	74T_Targeted	0.0441	-4.5286	4.2914	Unknown
	75T_Targeted	0.0758	-7.6098	7.5502	Unknown
	76T_Targeted	0.2059	-12.7016	28.4784	Unknown
	78T_Targeted	0.0735	-50.8697	-36.1697	Unknown
	79T_Targeted	0.0441	-15.1796	-6.3596	Unknown
	81T_Targeted	0.0441	-19.1863	-10.3663	Unknown
	82T_Targeted	0.0882	-2.041	15.599	Unknown
	84T_Targeted	0.0441	-44.2232	-35.4032	Unknown
	85T_Targeted	0.0588	-21.8507	-10.0907	Unknown
	86T_Targeted	0.0735	-15.5958	-0.8958	Unknown
	87T_Targeted	0.0294	-2.2935	3.5865	Unknown
	88T_Targeted	0.0448	-2.8475	6.1125	Unknown
	89T_Targeted	0.0448	-2.2487	6.7113	Unknown
	90T_Targeted	0.0735	-5.9157	8.7843	Unknown
	91T_Targeted	0	-20.9653	-20.9653	Unknown
	92T_Targeted	0.0735	-1.2065	13.4935	Unknown
	93T_Targeted	0.0147	-6.1594	-3.2194	Unknown
	94T_Targeted	0.0441	-13.289	-4.469	Unknown
	95T_Targeted	0.0147	-14.3273	-11.3873	Unknown
	96T_Targeted	0.0441	-6.451	2.369	Unknown
	98T_Targeted	0.0588	-4.1061	7.6539	Unknown
	99T_Targeted	0.0588	-11.9324	-0.1724	Unknown
	100T_Targeted	0.0147	4.324	7.264	Unknown
	102T_Targeted	0.0294	2.8622	8.7422	Unknown
	103T_Targeted	0.0294	-6.2148	-0.3348	Unknown
	104T_Targeted	0.0882	-21.856	-4.216	Unknown
	105T_Targeted	0.0294	-9.4468	-3.5668	Unknown
	106T_Targeted	0.0441	-15.7257	-6.9057	Unknown
	164T_Targeted	0.5441	52.0159	160.836	Unknown
	165T_Targeted	0.7353	9.4139	156.474	Unknown
	166T_Targeted	0.0294	-1.9828	3.8972	Unknown
	167T_Targeted	0.0588	2.256	14.016	Unknown
	168T_Targeted	0.0588	-3.2006	8.5594	Unknown
	169T_Targeted	0.0294	-3.0237	2.8563	Unknown
	170T_Targeted	0.0588	-24.2378	-12.4778	Unknown
	171T_Targeted	0.1176	-27.782	-4.262	Unknown
	172T_Targeted	0.0294	2.3488	8.2288	Unknown
	173T_Targeted	0.0588	4.2984	16.0584	Unknown
	174T_Targeted	0.0896	2.7095	20.6295	Unknown
	175T_Targeted	0.0588	-4.6662	7.0938	Unknown
	176T_Targeted	0.1029	5.2242	25.8042	Unknown
	177T_Targeted	0.0896	-9.3201	8.5999	Unknown
	178T_Targeted	0.0441	-0.4653	8.3547	Unknown
	179T_Targeted	0.0588	2.1344	13.8944	Unknown
	180T_Targeted	0.0294	-0.1103	5.7697	Unknown
	181T_Targeted	0.0588	-0.5911	11.1689	Unknown
	182T_Targeted	0.0441	-2.4056	6.4144	Unknown
	183T_Targeted	0.0588	-28.7635	-17.0035	Unknown
	184T_Targeted	0.0588	3.087	14.847	Unknown
	185T_Targeted	0.0735	2.6462	17.3462	Unknown
	186T_Targeted	0.0735	-8.928	5.772	Unknown
	187T_Targeted	0.0588	-230.596	-218.836	Unknown
	188T_Targeted	0.0588	-19.937	-8.177	Unknown
	189T_Targeted	0.0882	0.4399	18.0799	Unknown
	190T_Targeted	0.0441	-20.7604	-11.9404	Unknown
	191T_Targeted	0.0588	-11.5667	0.1933	Unknown
	192T_Targeted	0.0882	-13.8258	3.8142	Unknown
	193T_Targeted	0.0588	-18.1626	-6.4026	Unknown
	194T_Targeted	0.0294	-11.7877	-5.9077	Unknown
	195T_Targeted	0.0735	4.7	19.4	Unknown
	196T_Targeted	0.0147	-11.0181	-8.0781	Unknown
	197T_Targeted	0.0441	-57.394	-48.574	Unknown
	198T_Targeted	0.0735	-49.1848	-34.4848	Unknown
	199T_Targeted	0.0294	-26.7448	-20.8648	Unknown
	200T_Targeted	0.0441	-10.5188	-1.6988	Unknown
	201T_Targeted	0.0606	-2.5424	9.5776	Unknown
	202T_Targeted	0.0441	-0.9525	7.8675	Unknown
	203T_Targeted	0.0588	-10.4597	1.3003	Unknown
	204T_Targeted	0.0588	-6.5945	5.1655	Unknown
	205T_Targeted	0.0294	-8.5773	-2.6973	Unknown
	206T_Targeted	0.0294	-2.9124	2.9676	Unknown
	207T_Targeted	0.0588	-1.9613	9.7987	Unknown
	208T_Targeted	0.0294	-16.9563	-11.0763	Unknown
	209T_Targeted	0.0735	2.6903	17.3903	Unknown
	210T_Targeted	0.0882	-39.2573	-21.6173	Unknown
	211T_Targeted	0.0441	-34.2178	-25.3978	Unknown
	212T_Targeted	0.0147	-20.0023	-17.0623	Unknown
	213T_Targeted	0.0441	1.6341	10.4541	Unknown
	214T_Targeted	0.0441	-0.9922	7.8278	Unknown
	215T_Targeted	0.0294	-14.2043	-8.3243	Unknown
	216T_Targeted	0.0882	-2.2851	15.3549	Unknown
	217T_Targeted	0.0588	-1.2725	10.4875	Unknown
	218T_Targeted	0.3881	29.0499	106.67	Unknown
	219T_Targeted	0.0441	-35.8599	-27.0399	Unknown
	220T_Targeted	0.0588	6.797	18.557	Unknown
	221T_Targeted	0	-0.7156	-0.7156	Unknown
	222T_Targeted	0.0441	1.0605	9.8805	Unknown
	223T_Targeted	0.0448	-0.6646	8.2954	Unknown
	224T_Targeted	0.0294	-7.2612	-1.3812	Unknown
	225T_Targeted	0.0588	0.736	12.496	Unknown
	226T_Targeted	0.4265	25.8081	111.108	Unknown
	227T_Targeted	0.0294	4.2282	10.1082	Unknown
	228T_Targeted	0.0735	-0.0243	14.6757	Unknown
	229T_Targeted	0.3382	40.8398	108.48	Unknown
	230T_Targeted	0.6765	44.9605	180.261	Unknown
	231T_Targeted	0.0735	4.2336	18.9336	Unknown
	232T_Targeted	0.0882	1.3969	19.0369	Unknown
	233T_Targeted	0.0441	-0.8968	7.9232	Unknown
	234T_Targeted	0.5	14.0003	114	Unknown
	235T_Targeted	0.0448	-0.0671	8.8929	Unknown
	236T_Targeted	0.0735	-2.4178	12.2822	Unknown
	237T_Targeted	0.0735	-0.6594	14.0406	Unknown
	238T_Targeted	0.0588	1.8113	13.5713	Unknown
	239T_Targeted	0.5588	7.1711	118.931	Unknown
	240T_Targeted	0.0735	-151.446	-136.746	Unknown
	241T_Targeted	0.0441	-7.1824	1.6376	Unknown
	242T_Targeted	0.0882	-63.7648	-46.1248	Unknown
	243T_Targeted	0.0735	-66.4716	-51.7716	Unknown
	244T_Targeted	0.0588	-27.6777	-15.9177	Unknown
	245T_Targeted	0.0588	-2.5339	9.2261	Unknown
	246T_Targeted	0.0294	-38.9903	-33.1103	Unknown
	247T_Targeted	0.0735	-7.4006	7.2994	Unknown
	248T_Targeted	0.0588	-53.4406	-41.6806	Unknown
	249T_Targeted	0.0441	-2.6578	6.1622	Unknown
	250T_Targeted	0.0588	-325.631	-313.871	Unknown
	251T_Targeted	0.0735	-44.1762	-29.4762	Unknown
	252T_Targeted	0.0441	0.5749	9.3949	Unknown
	253T_Targeted	0.0441	-57.966	-49.146	Unknown
	254T_Targeted	0.0735	-1.2459	13.4541	Unknown
	255T_Targeted	0.0882	0.457	18.097	Unknown
	256T_Targeted	0.0882	1.9389	19.5789	Unknown
	257T_Targeted	0.0882	0.0547	17.6947	Unknown
	258T_Targeted	0.0896	5.8027	23.7227	Unknown
	259T_Targeted	0.0597	-10.2274	1.7126	Unknown
	260T_Targeted	0.1194	-5.5453	18.3347	Unknown
	261T_Targeted	0	-10.935	-10.935	Unknown
	262T_Targeted	0.0441	-2.6142	6.2058	Unknown
	263T_Targeted	0.0441	-3.7567	5.0633	Unknown
	264T_Targeted	0.0588	-2.1178	9.6422	Unknown
	265T_Targeted	0.0735	-1.5051	13.1949	Unknown
	266T_Targeted	0.0147	-1.1435	1.7965	Unknown
	267T_Targeted	0.0294	-0.6723	5.2077	MSS
	268T_Targeted	0.0735	-6.185	8.515	MSS
	269T_Targeted	0.0588	6.8723	18.6323	MSS
	270T_Targeted	0.0147	-0.1744	2.7656	Unknown
	271T_Targeted	0.0294	1.2819	7.1619	MSS
	272T_Targeted	0.0441	0.7852	9.6052	MSS
	273T_Targeted	0.0588	1.5516	13.3116	Unknown
	274T_Targeted	0.0441	-2.0184	6.8016	MSS
	275T_Targeted	0.0441	-6.4162	2.4038	MSS
	276T_Targeted	0.0294	-3.4669	2.4131	MSS
	277T_Targeted	0.0441	3.7799	12.5999	MSS
	278T_Targeted	0.0735	6.9758	21.6758	MSS
	279T_Targeted	0.0441	-2.121	6.699	MSS
	280T_Targeted	0.0294	5.4791	11.3591	MSS
	281T_Targeted	0.0441	2.9186	11.7386	MSS
	282T_Targeted	0.0588	-6.5617	5.1983	MSS
	283T_Targeted	0.0735	-1.4666	13.2334	MSS
	284T_Targeted	0.0735	-7.4889	7.2111	MSS
	285T_Targeted	0.0294	5.2273	11.1073	MSS
	286T_Targeted	0.8529	48.8166	219.397	MSI
	287T_Targeted	0.5147	4.8333	107.773	MSI
	288T_Targeted	0.806	53.4386	214.639	MSI
	289T_Targeted	0.6471	234.746	364.166	MSI
	290T_Targeted	0.8676	53.4808	227.001	MSI
	291T_Targeted	0.5588	78.3281	190.088	MSI
	292T_Targeted	0.9559	38.0064	229.186	MSI
	293T_Targeted	0.5441	40.3349	149.155	MSI
	294T_Targeted	0.9559	65.4208	256.601	MSI
	295T_Targeted	0.9254	68.6542	253.734	MSI
	1120T_Targeted	0.0441	-10.4371	-1.6171	Unknown
	1121T_Targeted	0.0882	-5.828	11.812	Unknown
	1122T_Targeted	0.0294	-2.6324	3.2476	Unknown
	1123T_Targeted	0.0882	-2.7621	14.8779	Unknown
	1124T_Targeted	0.0588	-5.9645	5.7955	Unknown
	1125T_Targeted	0.0147	-3.7043	-0.7643	Unknown
	1126T_Targeted	0.0735	-2.1338	12.5662	Unknown
	1127T_Targeted	0.0735	-0.5017	14.1983	Unknown
	1128T_Targeted	0.1618	0.6947	33.0547	Unknown
	1129T_Targeted	0.1194	0.2886	24.1686	Unknown
	1130T_Targeted	0.0303	-3.242	2.818	Unknown
	1131T_Targeted	0.0735	-4.8416	9.8584	Unknown
	1132T_Targeted	0	-5.4974	-5.4974	Unknown
	1133T_Targeted	0.0294	-4.3481	1.5319	Unknown
	1134T_Targeted	0.0294	-694.803	-688.923	Unknown
	1135T_Targeted	0.0462	-1.6499	7.5901	Unknown
	1136T_Targeted	0.0735	-0.5401	14.1599	Unknown
	1137T_Targeted	0.0896	-3.503	14.417	Unknown
	1138T_Targeted	0.0735	-1.9692	12.7308	Unknown
	1139T_Targeted	0.7761	65.8686	221.089	Unknown
	1140T_Targeted	0.1045	-7.0977	13.8023	Unknown
	1141T_Targeted	0.0735	-4.3481	10.3519	Unknown
	1142T_Targeted	0.0147	-7.4122	-4.4722	Unknown
	1143T_Targeted	0.0441	-51.8109	-42.9909	Unknown
	1144T_Targeted	0	2.599	2.599	Unknown
	1145T_Targeted	0.0588	3.0191	14.7791	Unknown
	1146T_Targeted	0.0606	-5.4354	6.6846	Unknown
	1147T_Targeted	0.0294	2.6844	8.5644	Unknown
	1148T_Targeted	0.0294	-3.8399	2.0401	Unknown
	1149T_Targeted	0.0588	-0.3551	11.4049	Unknown
	1150T_Targeted	0.0882	-1.5773	16.0627	Unknown
	1151T_Targeted	0.0588	0.959	12.719	Unknown
	1152T_Targeted	0.9412	40.1616	228.402	Unknown
	1153T_Targeted	0.0735	-1.9361	12.7639	Unknown
	1154T_Targeted	0.0882	1.3134	18.9534	Unknown
	1155T_Targeted	0.0441	-4.5454	4.2746	Unknown
	1156T_Targeted	0.9265	72.2431	257.543	MSI
	1157T_Targeted	0.8382	58.1251	225.765	MSI
	1158T_Targeted	0.5672	14.6852	128.125	MSI
	1159T_Targeted	0.8333	94.2537	260.914	MSI
	1160T_Targeted	0.3971	63.2649	142.685	MSI
	1161T_Targeted	0.6029	39.2075	159.787	MSI
	1162T_Targeted	0.7353	44.8261	191.886	MSI
	1163T_Targeted	0.9265	65.965	251.265	MSI
	1164T_Targeted	0.7353	68.3699	215.43	MSI
	1165T_Targeted	0.8824	69.1881	245.668	MSI
	1166T_Targeted	0.8088	61.3887	223.149	MSI
	1167T_Targeted	0.5441	31.8392	140.659	MSI
	1168T_Targeted	0.3088	40.8675	102.627	MSI
	1169T_Targeted	0.9265	22.6792	207.979	MSI
	1170T_Targeted	0.9706	94.5471	288.667	MSI
	1171T_Targeted	0.7059	41.5532	182.733	MSI
	1172T_Targeted	0.0735	-5.9304	8.7696	MSS
	1173T_Targeted	0.0294	-5.0793	0.8007	MSS
	1174T_Targeted	0.0588	5.256	17.016	MSS
	1175T_Targeted	0.0294	-1.3172	4.5628	Unknown
	1176T_Targeted	0.0735	-3.9354	10.7646	MSS
	1177T_Targeted	0.0735	-0.2725	14.4275	MSS
	1178T_Targeted	0.0294	-0.1744	5.7056	Unknown
	1179T_Targeted	0.0294	6.6254	12.5054	MSS
	1180T_Targeted	0.0441	-2.4929	6.3271	MSS
	1181T_Targeted	0.0588	-0.4566	11.3034	MSS
	1182T_Targeted	0.0441	-5.3464	3.4736	MSS
	1183T_Targeted	0.0441	2.037	10.857	MSS
	1184T_Targeted	0.0588	-1.1066	10.6534	MSS
	1185T_Targeted	0.0588	-2.5635	9.1965	MSS
	1186T_Targeted	0.0441	1.5516	10.3716	Unknown
	1187T_Targeted	0.0441	2.2116	11.0316	MSS
	1188T_Targeted	0.0441	2.8417	11.6617	MSS
	1189T_Targeted	0.0588	1.2284	12.9884	MSS
	1190T_Targeted	0.0441	2.8566	11.6766	MSS
	1191T_Targeted	0.0588	-5.9452	5.8148	MSS
	1192T_Targeted	0.0441	2.3029	11.1229	MSS
	1193T_Targeted	0.0735	-2.1269	12.5731	MSS
	1194T_Targeted	0.0588	7.3221	19.0821	MSS
	1195T_Targeted	0.0441	-9.4227	-0.6027	MSS
	1196T_Targeted	0.0735	2.4419	17.1419	MSS
	1197T_Targeted	0.1029	0.396	20.976	MSS
	1198T_Targeted	0.0441	0.8846	9.7046	Unknown
	1199T_Targeted	0.0735	0.201	14.901	Unknown
	1200T_Targeted	0.0294	-3.791	2.089	Unknown
	1201T_Targeted	0.0147	1.2417	4.1817	Unknown
	1202T_Targeted	0.0588	-3.9951	7.7649	Unknown
	1203T_Targeted	0.1493	21.8416	51.7016	Unknown
	1204T_Targeted	0.0147	4.3078	7.2478	Unknown
	1205T_Targeted	0.0294	2.4948	8.3748	Unknown
	1206T_Targeted	0.0441	-2.424	6.396	Unknown
	1207T_Targeted	0.0441	-3.6069	5.2131	Unknown
	1208T_Targeted	0.0441	-2.7871	6.0329	Unknown
	1209T_Targeted	0.0147	-0.7031	2.2369	Unknown
	1210T_Targeted	0.0147	0.0158	2.9558	Unknown
	1211T_Targeted	0.0882	-6.3747	11.2653	Unknown
	1212T_Targeted	0.0147	1.039	3.979	Unknown
	1213T_Targeted	0.0294	-3.281	2.599	Unknown
	1214T_Targeted	0.1176	-11.4367	12.0833	Unknown
	1215T_Targeted	0.0882	-14.8147	2.8253	Unknown
	1216T_Targeted	0.0294	-9.4814	-3.6014	Unknown
	1217T_Targeted	0.0588	-6.1179	5.6421	Unknown
	1218T_Targeted	0.0441	-5.1784	3.6416	Unknown
	1219T_Targeted	0.0882	-3.2985	14.3415	Unknown
	1220T_Targeted	0.0147	-3.8875	-0.9475	Unknown
	1221T_Targeted	0.0441	3.1944	12.0144	Unknown
	1222T_Targeted	0.1045	-1.9556	18.9444	Unknown
	1223T_Targeted	0.0735	1.3928	16.0928	Unknown
	1224T_Targeted	0.0147	-7.4439	-4.5039	Unknown
	1225T_Targeted	0.0588	-3.3983	8.3617	Unknown
	1226T_Targeted	0.0147	3.1552	6.0952	Unknown
	1227T_Targeted	0.0735	-0.0797	14.6203	Unknown
	1228T_Targeted	0.0441	2.1219	10.9419	Unknown
	1229T_Targeted	0.0735	5.6261	20.3261	Unknown
	1230T_Targeted	0.0588	-7.744	4.016	Unknown
	1231T_Targeted	0.0441	5.918	14.738	Unknown
	1232T_Targeted	0.0882	-2.0398	15.6002	Unknown
	1233T_Targeted	0.9265	40.1391	225.439	Unknown
	1234T_Targeted	0.0882	6.7427	24.3827	Unknown
	1235T_Targeted	0.0294	-19.6162	-13.7362	Unknown
	1236T_Targeted	0.2794	24.1959	80.0759	Unknown
	1237T_Targeted	0.0588	2.8452	14.6052	Unknown
	1238T_Targeted	0.0896	-12.5046	5.4154	Unknown
	1239T_Targeted	0.0735	-10.1745	4.5255	Unknown
	1240T_Targeted	0.0294	-20.7718	-14.8918	Unknown
	1241T_Targeted	0.0441	-12.6017	-3.7817	Unknown
	1242T_Targeted	0.0441	-28.0983	-19.2783	Unknown
	1243T_Targeted	0.0588	-32.8494	-21.0894	Unknown
	1244T_Targeted	0.0294	-29.0526	-23.1726	Unknown
	1245T_Targeted	0.0441	-14.0258	-5.2058	Unknown
	1246T_Targeted	0.0588	-50.0158	-38.2558	Unknown
	1247T_Targeted	0.0294	-7.1889	-1.3089	Unknown
	1248T_Targeted	0.0294	-6.1489	-0.2689	Unknown
	1249T_Targeted	0.0455	-3.9319	5.1681	Unknown
	1250T_Targeted	0.0441	-13.5155	-4.6955	Unknown
	1251T_Targeted	0.0441	-42.0607	-33.2407	Unknown
	1252T_Targeted	0.0294	-5.267	0.613	Unknown
	1253T_Targeted	0.0441	1.8685	10.6885	Unknown
	1254T_Targeted	0.0441	-9.6178	-0.7978	Unknown
	1255T_Targeted	0.0588	-0.6695	11.0905	Unknown
	1256T_Targeted	0.0588	-72.0433	-60.2833	Unknown
	1257T_Targeted	0.0735	-18.252	-3.552	Unknown
	1258T_Targeted	0	-1.5856	-1.5856	Unknown
	1259T_Targeted	0.0294	-11.4076	-5.5276	Unknown
	1260T_Targeted	0.0588	-34.2601	-22.5001	Unknown
	1261T_Targeted	0.0299	5.032	11.012	Unknown
	1262T_Targeted	0.0606	5.392	17.512	Unknown
	1263T_Targeted	0.0746	4.8065	19.7265	Unknown
	1264T_Targeted	0.8358	34.8572	202.017	Unknown
	1265T_Targeted	0.0299	0.3788	6.3588	Unknown
	1266T_Targeted	0.0588	4.5599	16.3199	Unknown
	1267T_Targeted	0.6769	62.6936	198.074	Unknown
	1268T_Targeted	0	-4.9482	-4.9482	Unknown
	1269T_Targeted	0.0147	-17.3934	-14.4534	Unknown
	1270T_Targeted	0.0441	-8.1387	0.6813	Unknown
	1271T_Targeted	0.0746	-10.0866	4.8334	Unknown
	1272T_Targeted	0.0441	-16.1386	-7.3186	Unknown
	1273T_Targeted	0.0294	-1.7008	4.1792	Unknown
	1274T_Targeted	0.0303	-1.7008	4.3592	Unknown
	1275T_Targeted	0.0588	-31.8766	-20.1166	Unknown
	1276T_Targeted	0.0597	-14.0724	-2.1324	Unknown
	1277T_Targeted	0.0882	-6.4233	11.2167	Unknown
	1278T_Targeted	0.0448	-40.4966	-31.5366	Unknown
	1279T_Targeted	0.0746	-8.239	6.681	Unknown
	1280T_Targeted	0.0606	-10.0866	2.0334	Unknown
	1281T_Targeted	0	-18.2386	-18.2386	Unknown
	1282T_Targeted	0.0606	-36.8812	-24.7612	Unknown
	1283T_Targeted	0.0448	1.8199	10.7799	Unknown
	1284T_Targeted	0.0441	-8.239	0.581	Unknown
	1285T_Targeted	0.0597	-5.9638	5.9762	Unknown
	1286T_Targeted	0.0294	-26.9253	-21.0453	Unknown
	1287T_Targeted	0.0294	0.9088	6.7888	Unknown
	1288T_Targeted	0.1029	-2.6843	17.8957	Unknown
	1289T_Targeted	0.0735	-3.2317	11.4683	Unknown
	1290T_Targeted	0.6061	83.758	204.978	Unknown
	1291T_Targeted	0.0746	1.521	16.441	Unknown
	1292T_Targeted	0.0735	-0.0832	14.6168	Unknown
	1293T_Targeted	0.1029	3.5608	24.1408	Unknown
	1294T_Targeted	0.0448	-6.8768	2.0832	Unknown
	1295T_Targeted	0.0441	-12.7597	-3.9397	Unknown
	1296T_Targeted	0.0294	2.0324	7.9124	Unknown
	1297T_Targeted	0.0882	7.1893	24.8293	Unknown
	1298T_Targeted	0.1029	-4.568	16.012	Unknown
	1299T_Targeted	0.0441	3.322	12.142	Unknown
	1300T_Targeted	0.0597	-0.5558	11.3842	Unknown
	1301T_Targeted	0.3235	2.6438	67.3438	Unknown
	1302T_Targeted	0.0735	0.7244	15.4244	Unknown
	1303T_Targeted	0.1471	0.5492	29.9692	Unknown
	1304T_Targeted	0.0441	-14.1509	-5.3309	Unknown
	1305T_Targeted	0.1912	31.1005	69.3405	Unknown
	1306T_Targeted	0.0882	9.5717	27.2117	Unknown
	1307T_Targeted	0.0147	-0.4381	2.5019	Unknown
	1308T_Targeted	0.0294	-0.7111	5.1689	Unknown
	1309T_Targeted	0.0441	-0.2365	8.5835	Unknown
	1310T_Targeted	0.0441	-0.9036	7.9164	Unknown
	1311T_Targeted	0.0882	-0.6997	16.9403	Unknown
	1312T_Targeted	0.0441	-0.9613	7.8587	Unknown
	1313T_Targeted	0.0588	-2.693	9.067	Unknown
	1314T_Targeted	0.1029	-3.6516	16.9284	Unknown
	1315T_Targeted	0.0441	-6.022	2.798	Unknown
	1316T_Targeted	0.0147	-85.5862	-82.6462	Unknown
	1317T_Targeted	0.0735	2.2619	16.9619	Unknown
	1318T_Targeted	0.0294	7.2615	13.1415	Unknown
	1319T_Targeted	0.0294	0.521	6.401	Unknown
	1320T_Targeted	0.0147	0.0158	2.9558	Unknown
	1321T_Targeted	0.1194	1.0308	24.9108	Unknown
	1322T_Targeted	0.0746	0.7441	15.6641	Unknown
	1323T_Targeted	0.0441	-5.5206	3.2994	Unknown
	1324T_Targeted	0.0735	-6.095	8.605	Unknown
	1325T_Targeted	0	0.3654	0.3654	Unknown
	1326T_Targeted	0.0588	6.1588	17.9188	Unknown
	1327T_Targeted	0.0882	-10.6518	6.9882	Unknown
	1328T_Targeted	0.0147	7.283	10.223	Unknown
	1329T_Targeted	0.1324	1.7645	28.2445	Unknown
	1330T_Targeted	0.0758	-12.3165	2.8435	Unknown
	1331T_Targeted	0.0588	-21.2299	-9.4699	Unknown
	1332T_Targeted	0.0735	-8.056	6.644	Unknown
	1333T_Targeted	0.0588	-21.5788	-9.8188	Unknown
	1334T_Targeted	0.0441	-17.3563	-8.5363	Unknown
	1335T_Targeted	0.0735	-10.8198	3.8802	Unknown
	1336T_Targeted	0.0441	-1.5283	7.2917	Unknown
	1337T_Targeted	0.0294	-23.9272	-18.0472	Unknown
	1338T_Targeted	0.0441	-48.13	-39.31	Unknown
	1339T_Targeted	0.0441	-49.216	-40.396	Unknown
	1340T_Targeted	0.0294	-25.2636	-19.3836	Unknown
	1341T_Targeted	0.0294	-25.2636	-19.3836	Unknown
	1342T_Targeted	0.0588	-9.1614	2.5986	Unknown
	1343T_Targeted	0.1194	-10.1397	13.7403	Unknown
	1344T_Targeted	0.0588	-9.8838	1.8762	Unknown
	1345T_Targeted	0.0882	1.6498	19.2898	Unknown
	1346T_Targeted	0.0597	-10.8458	1.0942	Unknown
	1347T_Targeted	0.1045	7.8592	28.7592	Unknown
	1348T_Targeted	0.0588	-0.7351	11.0249	Unknown
	1349T_Targeted	0.1471	-0.7092	28.7108	Unknown
	1350T_Targeted	0.0441	-40.5469	-31.7269	Unknown
	1351T_Targeted	0.0735	-3.6535	11.0465	Unknown
	1352T_Targeted	0.0294	-2.948	2.932	Unknown
	1353T_Targeted	0.0882	5.0993	22.7393	Unknown
	1354T_Targeted	0.0735	-3.1133	11.5867	Unknown
	1355T_Targeted	0.0294	-8.6158	-2.7358	Unknown
	1356T_Targeted	0.0735	-4.6959	10.0041	Unknown
	1357T_Targeted	0.0588	-2.6697	9.0903	Unknown
	1358T_Targeted	0.0441	2.8733	11.6933	Unknown
	1359T_Targeted	0.0923	0.9346	19.3946	Unknown
	1360T_Targeted	0.8088	44.7727	206.533	Unknown
	1361T_Targeted	0	-1.2425	-1.2425	Unknown
	1362T_Targeted	0.0882	-36.5464	-18.9064	Unknown
	1363T_Targeted	0.1194	6.5341	30.4141	Unknown
	1364T_Targeted	0.0294	-6.8677	-0.9877	Unknown
	1365T_Targeted	0.0441	-5.9795	2.8405	Unknown
	1366T_Targeted	0.0294	-5.8113	0.0687	Unknown
	1367T_Targeted	0.0882	-2.1121	15.5279	Unknown
	1368T_Targeted	0.0735	-11.0981	3.6019	Unknown
	1369T_Targeted	0.0758	-0.6085	14.5515	Unknown
	1370T_Targeted	0.0735	-1.5127	13.1873	Unknown
	1371T_Targeted	0.0882	2.7728	20.4128	Unknown
	1372T_Targeted	0.0294	-4.8772	1.0028	Unknown
	1373T_Targeted	0.0441	3.9738	12.7938	Unknown
	1374T_Targeted	0.0441	-5.1385	3.6815	Unknown
	1375T_Targeted	0.1176	-27.462	-3.942	Unknown
	1376T_Targeted	0.0588	-7.132	4.628	Unknown
	1377T_Targeted	0.0781	-7.1771	8.4429	Unknown
	1378T_Targeted	0.0441	1.6504	10.4704	Unknown
	1379T_Targeted	0.0882	-14.0778	3.5622	Unknown
	1380T_Targeted	0.0441	3.3633	12.1833	MSS
	1381T_Targeted	0.0441	0.1256	8.9456	MSS
	1382T_Targeted	0.0147	-0.5471	2.3929	Unknown
	1383T_Targeted	0.0735	1.2353	15.9353	Unknown
	1384T_Targeted	0.0147	-12.9141	-9.9741	Unknown
	1385T_Targeted	0.0441	-4.0648	4.7552	Unknown
	1386T_Targeted	0.0147	-6.4583	-3.5183	Unknown
	1387T_Targeted	0.0735	-8.5041	6.1959	Unknown
	1388T_Targeted	0.1471	-14.7218	14.6982	Unknown
	1389T_Targeted	0.1029	-8.589	11.991	Unknown
	1390T_Targeted	0.1061	-28.7919	-7.5719	Unknown
	1391T_Targeted	0.0882	4.1927	21.8327	Unknown
	1392T_Targeted	0.0294	-0.031	5.849	Unknown
	1393T_Targeted	0.1029	-1.3186	19.2614	Unknown
	1394T_Targeted	0.0588	-7.3332	4.4268	Unknown
	1395T_Targeted	0.0597	0.377	12.317	Unknown
	1396T_Targeted	0.1029	-2.0292	18.5508	Unknown
	1397T_Targeted	0.0441	-8.9462	-0.1262	Unknown
	1398T_Targeted	0.0441	-0.6901	8.1299	Unknown
	1399T_Targeted	0.0588	1.8622	13.6222	Unknown
	1400T_Targeted	0.0294	-0.1943	5.6857	Unknown
	1401T_Targeted	0.0735	1.2668	15.9668	Unknown
	1402T_Targeted	0.0147	-8.6731	-5.7331	Unknown
	1403T_Targeted	0.0441	-1.2159	7.6041	Unknown
	1404T_Targeted	0.1029	-5.9046	14.6754	Unknown
	1405T_Targeted	0.0882	-12.367	5.273	Unknown
	1406T_Targeted	0	-0.6976	-0.6976	Unknown
	1407T_Targeted	0.0147	-6.1199	-3.1799	Unknown
	1408T_Targeted	0	-1.1572	-1.1572	Unknown
	1409T_Targeted	0.0597	-1.1897	10.7503	Unknown
	1410T_Targeted	0.0441	-16.0938	-7.2738	Unknown
	1411T_Targeted	0.0588	4.8494	16.6094	Unknown
	1412T_Targeted	0.0441	6.801	15.621	Unknown
	1413T_Targeted	0.0294	-1.5904	4.2896	Unknown
	1414T_Targeted	0.0294	0.4236	6.3036	Unknown
	1415T_Targeted	0.0294	0.4236	6.3036	Unknown
	1416T_Targeted	0.0294	3.3614	9.2414	Unknown
	1417T_Targeted	0.0294	-2.4214	3.4586	Unknown
	1418T_Targeted	0.0588	-10.6642	1.0958	Unknown
	1419T_Targeted	0.1077	6.8278	28.3678	Unknown
	1420T_Targeted	0.1176	-0.9913	22.5287	Unknown
	1421T_Targeted	0.0441	3.0164	11.8364	Unknown
	1422T_Targeted	0.5882	48.696	166.336	Unknown
	1423T_Targeted	0.0588	3.6108	15.3708	Unknown
	1424T_Targeted	0.0909	-2.0685	16.1115	Unknown
	1425T_Targeted	0.0746	-0.7169	14.2031	Unknown
	1426T_Targeted	0.0588	4.0813	15.8413	Unknown
	1427T_Targeted	0.1406	-10.8619	17.2581	Unknown
	1428T_Targeted	0.5758	37.0918	152.252	Unknown
	1429T_Targeted	0.0588	-3.371	8.389	Unknown
	1430T_Targeted	0.8333	42.4642	209.124	Unknown
	1431T_Targeted	0.0588	0.2968	12.0568	Unknown
	1432T_Targeted	0.0441	9.0564	17.8764	Unknown
	1433T_Targeted	0.0294	2.6123	8.4923	Unknown
	1434T_Targeted	0.0441	-0.2517	8.5683	Unknown
	1435T_Targeted	0.0294	-8.2456	-2.3656	Unknown
	1436T_Targeted	0.7794	82.7831	238.663	Unknown
	1437T_Targeted	0.7761	36.2386	191.459	Unknown
	1438T_Targeted	0.0441	0.9771	9.7971	Unknown
	1439T_Targeted	0.0882	-17.509	0.131	Unknown
	1440T_Targeted	0.0735	-17.3563	-2.6563	Unknown
	1441T_Targeted	0.0588	-13.6963	-1.9363	Unknown
	1442T_Targeted	0.0147	-10.7188	-7.7788	Unknown
	1443T_Targeted	0.0735	-6.3252	8.3748	Unknown
	1444T_Targeted	0.0588	-47.2864	-35.5264	Unknown
	1445T_Targeted	0.0588	-49.216	-37.456	Unknown
	1446T_Targeted	0.0588	-8.6589	3.1011	Unknown
	1447T_Targeted	0.1029	1.2952	21.8752	Unknown
	1448T_Targeted	0.1029	-32.5411	-11.9611	Unknown
	1449T_Targeted	0.0588	-3.1238	8.6362	Unknown
	1450T_Targeted	0.0441	-12.1062	-3.2862	Unknown
	1451T_Targeted	0.1471	-2.0336	27.3864	Unknown
	1452T_Targeted	0.0147	1.0417	3.9817	Unknown
	1453T_Targeted	0.1194	-3.7831	20.0969	Unknown
	1454T_Targeted	0.0294	-11.4053	-5.5253	Unknown
	1455T_Targeted	0.1029	-0.759	19.821	Unknown
	1456T_Targeted	0.0588	-11.1947	0.5653	Unknown
	1457T_Targeted	0.0588	-27.4375	-15.6775	Unknown
	1458T_Targeted	0.0588	-1.3833	10.3767	Unknown
	1459T_Targeted	0.0588	-1.4795	10.2805	Unknown
	1460T_Targeted	0.0735	-7.647	7.053	Unknown
	1461T_Targeted	0.0588	-2.2038	9.5562	Unknown
	1462T_Targeted	0.0152	0.4715	3.5115	Unknown
	1463T_Targeted	0.0735	-0.5911	14.1089	Unknown
	1464T_Targeted	0.0735	3.4888	18.1888	Unknown
	1465T_Targeted	0.0896	-2.2025	15.7175	Unknown
	1466T_Targeted	0.0441	-6.2018	2.6182	Unknown
	1467T_Targeted	0.0758	-7.9108	7.2492	Unknown
	1468T_Targeted	0.0455	-9.0994	0.0006	Unknown
	1469T_Targeted	0.0882	-11.9229	5.7171	Unknown
	1470T_Targeted	0.0735	-1.1903	13.5097	Unknown
	1471T_Targeted	0.0588	-18.7261	-6.9661	Unknown
	1472T_Targeted	0.0896	-25.3455	-7.4255	Unknown
	1473T_Targeted	0.0441	-0.4211	8.3989	Unknown
	1474T_Targeted	0.0147	-252.33	-249.39	Unknown
	1475T_Targeted	0.0448	-0.1268	8.8332	Unknown
	1476T_Targeted	0.0588	-8.7767	2.9833	Unknown
	1477T_Targeted	0.0441	-7.0255	1.7945	Unknown
	1478T_Targeted	0.0588	0.4391	12.1991	Unknown
	1479T_Targeted	0.0441	-9.3595	-0.5395	Unknown
	1480T_Targeted	0.0735	-21.048	-6.348	Unknown
	1481T_Targeted	0.0735	-8.4851	6.2149	Unknown
	1482T_Targeted	0.0735	-4.3486	10.3514	Unknown
	1483T_Targeted	0.0735	-7.9752	6.7248	Unknown
	1484T_Targeted	0.1029	-58.4142	-37.8342	Unknown
	1485T_Targeted	0.0441	-12.1346	-3.3146	Unknown
	1486T_Targeted	0.0147	-1.1734	1.7666	Unknown
	1487T_Targeted	0.0735	-42.5895	-27.8895	Unknown
	1488T_Targeted	0.0441	-27.4986	-18.6786	Unknown
	1489T_Targeted	0.0588	-16.3803	-4.6203	Unknown
	1490T_Targeted	0.0735	-0.3378	14.3622	Unknown
	1491T_Targeted	0.0896	-11.4096	6.5104	Unknown
	1492T_Targeted	0.1029	-11.4096	9.1704	Unknown
	1493T_Targeted	0.0294	-11.4096	-5.5296	Unknown
	1494T_Targeted	0.0597	-11.4096	0.5304	Unknown
	1495T_Targeted	0.0147	-10.7873	-7.8473	Unknown
	1496T_Targeted	0.0441	-11.4096	-2.5896	Unknown
	1497T_Targeted	0.0441	0.0039	8.8239	Unknown
	1498T_Targeted	0.0294	1.7509	7.6309	Unknown
	1499T_Targeted	0.0588	3.7074	15.4674	Unknown
	1500T_Targeted	0.0294	1.1827	7.0627	Unknown
	1501T_Targeted	0.0882	-0.6631	16.9769	Unknown
	1502T_Targeted	0.0441	-1.7299	7.0901	Unknown
	1503T_Targeted	0.0735	-3.0679	11.6321	Unknown
	1504T_Targeted	0.0606	-8.5627	3.5573	Unknown
	1505T_Targeted	0.0735	-8.5627	6.1373	Unknown
	1506T_Targeted	0.0448	-8.5627	0.3973	Unknown
	1507T_Targeted	0.0597	-8.5627	3.3773	Unknown
	1508T_Targeted	0.0441	-8.5627	0.2573	Unknown
	1509T_Targeted	0.0441	-8.5627	0.2573	Unknown
	1510T_Targeted	0.0597	-8.5627	3.3773	Unknown
	1511T_Targeted	0.0735	-11.5018	3.1982	Unknown
	1512T_Targeted	0.0147	-11.3659	-8.4259	Unknown
	1513T_Targeted	0.0294	-0.6906	5.1894	Unknown
	1514T_Targeted	0	0.5603	0.5603	Unknown
	1515T_Targeted	0	1.3642	1.3642	Unknown
	1516T_Targeted	0.0441	-0.6906	8.1294	Unknown
	1517T_Targeted	0	1.3642	1.3642	Unknown
	1518T_Targeted	0.0735	0.5603	15.2603	Unknown
	1519T_Targeted	0.0735	-34.1171	-19.4171	Unknown
	1520T_Targeted	0.0882	1.1008	18.7408	Unknown
	1521T_Targeted	0.0294	-16.4701	-10.5901	Unknown
	1522T_Targeted	0.0294	-16.4701	-10.5901	Unknown
	1523T_Targeted	0.0294	-15.4612	-9.5812	Unknown
	1524T_Targeted	0.0294	-15.4612	-9.5812	Unknown
	1525T_Targeted	0.0294	1.9286	7.8086	Unknown
	1526T_Targeted	0.0149	1.9286	4.9086	Unknown
	1527T_Targeted	0.0597	1.9286	13.8686	Unknown
	1528T_Targeted	0.0441	1.9286	10.7486	Unknown
	1529T_Targeted	0.1176	-12.5453	10.9747	Unknown
	1530T_Targeted	0.1029	-14.1996	6.3804	Unknown
	1531T_Targeted	0.0441	-16.7254	-7.9054	Unknown
	1532T_Targeted	0.0735	-16.8761	-2.1761	Unknown
	1533T_Targeted	0.0294	-1.4295	4.4505	Unknown
	1534T_Targeted	0.0441	-19.2398	-10.4198	Unknown
	1535T_Targeted	0.0588	-20.596	-8.836	Unknown
	1536T_Targeted	0.0441	-9.7266	-0.9066	Unknown
	1537T_Targeted	0.0882	-42.0745	-24.4345	Unknown
	1538T_Targeted	0.0588	-39.7469	-27.9869	Unknown
	1539T_Targeted	0.0735	-38.7344	-24.0344	Unknown
	1540T_Targeted	0.0448	-43.087	-34.127	Unknown
	1541T_Targeted	0.0441	-14.3273	-5.5073	Unknown
	1542T_Targeted	0.0735	-14.3273	0.3727	Unknown
	1543T_Targeted	0.0147	-14.3273	-11.3873	Unknown
	1544T_Targeted	0.0441	-14.3273	-5.5073	Unknown
	1545T_Targeted	0.0294	-14.3273	-8.4473	Unknown
	1546T_Targeted	0.0294	-13.3462	-7.4662	Unknown
	1547T_Targeted	0.0441	-4.1061	4.7139	Unknown
	1548T_Targeted	0.0441	-4.1061	4.7139	Unknown
	1549T_Targeted	0.0294	-4.1061	1.7739	Unknown
	1550T_Targeted	0.0294	-4.1061	1.7739	Unknown
	1551T_Targeted	0.0441	-3.7701	5.0499	Unknown
	1552T_Targeted	0.0441	-0.1993	8.6207	Unknown
	1553T_Targeted	0.0294	1.0677	6.9477	Unknown
	1554T_Targeted	0	-1.3874	-1.3874	Unknown
	1555T_Targeted	0	-6.0722	-6.0722	Unknown
	1556T_Targeted	0.0588	0.8354	12.5954	Unknown
	1557T_Targeted	0.0735	7.05	21.75	Unknown
	1558T_Targeted	0.0308	-4.3822	1.7778	Unknown
	1559T_Targeted	0.0441	-4.0682	4.7518	Unknown
	1560T_Targeted	0.0882	2.6716	20.3116	Unknown
	1561T_Targeted	0.0882	-5.86	11.78	Unknown
	1562T_Targeted	0.0294	-4.9374	0.9426	Unknown
	1563T_Targeted	0.0441	-0.8347	7.9853	Unknown
	1564T_Targeted	0.0882	0.8816	18.5216	Unknown
	1565T_Targeted	0.0735	0.0066	14.7066	Unknown
	1566T_Targeted	0.0147	-2.7378	0.2022	Unknown
	1567T_Targeted	0.0294	-4.9108	0.9692	Unknown
	1568T_Targeted	0.0735	-2.0395	12.6605	Unknown
	1569T_Targeted	0.0294	-1.0494	4.8306	Unknown
	1570T_Targeted	0.0147	0.8868	3.8268	Unknown
	1571T_Targeted	0.0441	6.831	15.651	Unknown
	1572T_Targeted	0.0441	3.2918	12.1118	Unknown
	1573T_Targeted	0.0441	-12.8654	-4.0454	Unknown
	1574T_Targeted	0.0735	-3.1128	11.5872	Unknown
	1575T_Targeted	0.0441	-7.4572	1.3628	Unknown
	1576T_Targeted	0.0735	-1.009	13.691	Unknown
	1577T_Targeted	0.0147	-8.6136	-5.6736	Unknown
	1578T_Targeted	0.0588	2.256	14.016	Unknown
	1579T_Targeted	0.0588	-3.2006	8.5594	Unknown
	1580T_Targeted	0.0441	-3.0237	5.7963	Unknown
	1581T_Targeted	0.0441	-22.0066	-13.1866	Unknown
	1582T_Targeted	0.0294	-9.8449	-3.9649	Unknown
	1583T_Targeted	0.0294	-9.0305	-3.1505	Unknown
	1584T_Targeted	0.0441	-16.1386	-7.3186	Unknown
	1585T_Targeted	0.0147	0.5662	3.5062	Unknown
	1586T_Targeted	0.0588	-8.239	3.521	Unknown
	1587T_Targeted	0.0588	-10.0866	1.6734	Unknown
	1588T_Targeted	0.0735	-2.054	12.646	Unknown
	1589T_Targeted	0.0735	-2.8198	11.8802	Unknown
	1590T_Targeted	0.0441	-5.828	2.992	Unknown
	1591T_Targeted	0.0441	-1.1252	7.6948	Unknown
	1592T_Targeted	0.0441	-1.0213	7.7987	Unknown
	1593T_Targeted	0.0294	4.7	10.58	Unknown
	1594T_Targeted	0.597	4.8333	124.233	MSI
	1595T_Targeted	0.7647	62.0588	214.999	MSI
	1596T_Targeted	0.5882	69.6968	187.337	MSI
	1597T_Targeted	0.4706	38.7821	132.902	MSI
	1598T_Targeted	0.7941	46.4329	205.253	MSI
	1599T_Targeted	0.0441	2.9505	11.7705	Unknown
	1600T_Targeted	0.1029	1.1782	21.7582	Unknown
	1601T_Targeted	0.0588	5.8027	17.5627	Unknown
	1602T_Targeted	0.0882	-3.4193	14.2207	Unknown
	1603T_Targeted	0.0588	-9.5066	2.2534	Unknown
	1604T_Targeted	0.0882	-4.4239	13.2161	Unknown
	1605T_Targeted	0.0588	-2.3987	9.3613	Unknown
	1606T_Targeted	0.0588	-1.0276	10.7324	Unknown
	1607T_Targeted	0.0588	-8.5634	3.1966	Unknown
	1608T_Targeted	0.0441	-12.8814	-4.0614	Unknown
	1609T_Targeted	0.0938	-6.2591	12.5009	Unknown
	1610T_Targeted	0.0588	-7.1978	4.5622	Unknown
	1611T_Targeted	0.0588	-3.159	8.601	Unknown
	1612T_Targeted	0.0588	-9.3222	2.4378	Unknown
	1613T_Targeted	0.0441	-20.1055	-11.2855	Unknown
	1614T_Targeted	0.0294	-0.6807	5.1993	Unknown
	1615T_Targeted	0.0882	-1.0484	16.5916	Unknown
	1616T_Targeted	0.0588	-1.1109	10.6491	Unknown
	1617T_Targeted	0.0441	-8.2396	0.5804	Unknown
	1618T_Targeted	0.0441	1.4465	10.2665	Unknown
	1619T_Targeted	0.1324	-26.6863	-0.2063	Unknown
	1620T_Targeted	0.0588	-12.254	-0.494	Unknown
	1621T_Targeted	0.0462	-3.0288	6.2112	Unknown
	1622T_Targeted	0.0758	-0.6939	14.4661	Unknown

## Sheet: Fig 5bc_Sup Fig 9
Figure 5b, Figure 5c, Supplementary Figure 9
	Case ID	Tumor Type	PCR MSI Status	ETC MSI Status	Percent Tracts MSI	Weight Matrix Score	Combined Score	eTMB Score	T1	T2	T3	T4	T5	T6	T7	T8	T9	T10	T11	T12	T13	T14	T15	T16	T17	T18	T19	T20	T21	T22	T23	T24	T25	T26	T27	T28	T29	T30	T31	T32	T33	T34	T35	T36	T37	T38	T39	T40	T41
	558T_Targeted	CRC	MSI-H	MSI-H	0.9524	69.28	259.76	47.711	MSI	noData	MSI	MSI	MSI	noData	MSI	MSI	MSI	MSI	MSI	MSI	noData	MSI	MSI	MSI	MSI	MSI	MSI	MSI	MSI	MSI	MSI	MSI	MSI	MSI	noData	MSI	MSI	MSI	MSI	MSI	MSI	MSI	MSI	MSI	MSI	MSI	MSI	MSI	MSI
	916T_Targeted	Breast	MSS	MSS	0.0758	-3.7119	11.4481	2.538	MSS	MSS	MSS	noData	MSS	MSS	MSS	MSI	MSS	MSS	MSS	MSS	noData	MSS	MSS	MSS	MSS	MSS	MSS	MSS	MSS	MSS	MSS	MSS	MSS	MSS	MSS	MSS	MSS	MSS	MSS	MSS	MSI	MSS	MSI	MSS	MSI	MSS	MSS	MSS	MSI
	559T_Targeted	CRC	MSI-H	MSI-H	0.8438	10.4032	179.163	24.6026	MSI	noData	MSI	noData	MSI	MSS	MSI	MSI	MSI	MSI	MSI	MSI	MSS	MSI	MSS	MSI	MSI	MSI	MSI	MSI	MSI	MSI	MSI	MSI	MSI	MSI	noData	MSS	MSI	MSS	MSI	MSS	MSI	MSI	MSI	MSI	MSI	MSI	MSS	MSI	MSI
	296T_Targeted	NSCLC	MSS	MSS	0.0597	-2.1065	9.8335	0.963725	MSS	MSS	MSS	MSS	MSS	MSS	MSI	MSS	MSS	MSS	MSS	MSS	MSS	MSS	MSI	MSS	MSS	MSS	MSS	MSS	MSS	MSS	MSS	MSS	MSS	MSS	MSS	MSI	MSS	MSS	MSS	MSS	MSS	MSS	MSS	MSS	MSI	MSS	MSS	MSS	MSS
	917T_Targeted	Breast	MSS	MSS	0.0156	-3.7239	-0.6039	2.83828	MSS	MSS	MSS	noData	MSS	noData	MSS	MSS	MSS	MSS	MSS	MSS	MSS	MSS	MSS	MSS	MSS	MSS	MSS	MSS	MSS	MSS	MSS	MSS	noData	MSS	MSS	MSS	MSS	MSS	MSS	MSS	MSI	MSS	MSS	MSS	MSS	MSS	MSS	MSS	MSS
	560T_Targeted	CRC	MSS	MSS	0.1029	7.0407	27.6207	1.96732	MSS	MSS	MSS	MSI	MSS	MSS	MSS	MSS	MSS	MSS	MSS	MSS	MSS	MSS	MSS	MSS	MSS	MSS	MSS	MSS	MSS	MSI	MSS	MSS	MSI	MSS	MSI	MSS	MSS	MSS	MSS	MSS	MSS	MSS	MSI	MSS	MSI	MSS	MSS	MSS	MSS
	561T_Targeted	CRC	MSI-H	MSI-H	0.8636	62.8482	235.568	61.1127	MSI	MSI	MSI	MSI	MSI	MSS	MSI	MSI	MSI	MSI	MSI	MSI	noData	MSI	MSI	MSI	MSI	MSI	MSI	MSI	MSI	MSI	MSI	MSI	MSI	MSI	MSS	MSI	MSI	MSS	MSI	MSI	MSI	MSI	MSS	MSI	MSI	MSI	MSI	MSI	MSI
	562T_Targeted	CRC	MSI-H	MSI-H	0.9559	63.6879	254.868	48.3925	MSI	MSI	MSI	MSI	MSI	MSS	MSI	MSI	MSI	MSI	MSI	MSI	MSI	MSI	MSI	MSI	MSI	MSI	MSI	MSI	MSI	MSI	MSI	MSI	MSI	MSI	MSI	MSI	MSI	MSI	MSI	MSI	MSI	MSI	MSI	MSI	MSI	MSI	MSI	MSI	MSI
	297T_Targeted	NSCLC	MSS	MSS	0.0735	-28.1373	-13.4373	9.12881	MSS	MSS	MSS	MSI	MSS	MSS	MSI	MSS	MSS	MSS	MSS	MSS	MSS	MSS	MSS	MSS	MSS	MSS	MSS	MSS	MSS	MSS	MSS	MSS	MSI	MSS	MSS	MSS	MSS	MSS	MSS	MSS	MSI	MSS	MSS	MSS	MSS	MSS	MSS	MSS	MSS
	818T_Targeted	Breast	MSS	MSS	0.0896	-12.8171	5.1029	7.87936	MSS	MSS	MSS	MSI	MSS	noData	MSS	MSS	MSS	MSS	MSI	MSS	MSS	MSS	MSS	MSS	MSS	MSS	MSS	MSS	MSS	MSS	MSS	MSS	MSS	MSS	MSS	MSS	MSS	MSS	MSS	MSI	MSS	MSS	MSI	MSS	MSI	MSS	MSS	MSS	MSS
	563T_Targeted	CRC	MSI-H	MSI-H	0.6667	56.797	190.137	46.3563	MSI	MSS	MSS	MSI	MSS	noData	MSI	MSS	MSS	MSI	MSI	MSI	noData	MSI	MSI	MSI	MSS	MSI	MSI	MSI	MSI	MSI	MSI	MSI	noData	MSI	noData	MSI	MSI	MSS	MSI	MSI	MSI	MSS	MSI	MSS	MSS	MSI	MSS	MSI	MSI
	918T_Targeted	Breast	MSS	MSS	0.0588	-1.6136	10.1464	1.69806	MSS	MSS	MSS	MSI	MSS	MSS	MSS	MSS	MSS	MSS	MSS	MSS	MSS	MSS	MSS	MSS	MSS	MSS	MSS	MSS	MSS	MSS	MSS	MSS	MSS	MSS	MSS	MSS	MSS	MSS	MSS	MSS	MSI	MSS	MSI	MSS	MSI	MSS	MSS	MSS	MSS
	564T_Targeted	CRC	MSS	MSS	0.0588	-5.0538	6.7062	2.538	MSS	MSS	MSS	MSS	MSS	MSS	MSS	MSI	MSS	MSS	MSS	MSS	MSS	MSS	MSS	MSS	MSS	MSS	MSS	MSS	MSS	MSS	MSS	MSS	MSS	MSS	MSS	MSS	MSS	MSS	MSS	MSI	MSI	MSS	MSS	MSS	MSS	MSS	MSS	MSS	MSS
	565T_Targeted	CRC	MSS	MSS	0.0882	-3.9394	13.7006	1.96732	MSS	MSS	MSS	MSI	MSS	MSS	MSS	MSI	MSS	MSS	MSS	MSS	MSS	MSS	MSS	MSS	MSS	MSS	MSS	MSS	MSS	MSS	MSS	MSS	MSS	MSS	MSS	MSS	MSS	MSS	MSS	MSS	MSI	MSS	MSI	MSS	MSI	MSS	MSS	MSS	MSS
	566T_Targeted	CRC	MSI-H	MSI-H	0.9559	49.09	240.27	53.9417	MSI	MSI	MSI	MSI	MSI	MSS	MSI	MSI	MSI	MSI	MSI	MSI	MSS	MSI	MSI	MSI	MSI	MSI	MSI	MSI	MSI	MSI	MSI	MSS	MSI	MSI	MSI	MSI	MSI	MSI	MSI	MSI	MSI	MSI	MSI	MSI	MSI	MSI	MSI	MSI	MSI
	567T_Targeted	CRC	MSI-H	MSI-H	0.5846	67.5265	184.446	56.7795	MSI	MSI	MSI	MSS	MSI	MSS	MSI	MSI	MSI	MSI	MSI	MSI	noData	MSI	MSI	MSS	MSS	MSI	MSS	MSI	MSS	MSI	MSI	MSS	MSI	MSI	noData	MSI	MSI	MSS	MSI	MSI	MSI	MSS	MSI	MSI	MSS	MSI	MSS	MSI	MSS
	299T_Targeted	NSCLC	MSS	MSS	0.0294	-10.1165	-4.2365	5.91889	MSS	MSS	MSS	MSS	MSS	MSS	MSS	MSS	MSS	MSS	MSS	MSS	MSS	MSS	MSS	MSS	MSS	MSS	MSS	MSS	MSS	MSS	MSS	MSS	MSS	MSS	MSS	MSS	MSS	MSS	MSS	MSS	MSS	MSS	MSI	MSS	MSI	MSS	MSS	MSS	MSS
	568T_Targeted	Endometrial	MSI-H	MSI-H	0.4559	9.3028	100.483	9.5567	MSI	MSI	MSI	MSI	MSS	MSS	MSI	MSI	MSS	MSS	MSI	MSI	MSS	MSI	MSI	MSS	MSI	MSS	MSI	MSI	MSI	MSS	MSS	MSS	MSI	MSI	MSS	MSS	MSI	MSS	MSS	MSS	MSI	MSS	MSI	MSS	MSS	MSI	MSS	MSI	MSS
	300T_Targeted	NSCLC	MSS	MSS	0.0441	4.3853	13.2053	2.83828	MSS	MSS	MSS	MSS	MSS	MSS	MSS	MSS	MSI	MSS	MSS	MSS	MSS	MSS	MSS	MSS	MSS	MSS	MSS	MSS	MSS	MSS	MSS	MSS	MSS	MSS	MSS	MSS	MSS	MSS	MSS	MSS	MSS	MSS	MSI	MSS	MSS	MSS	MSS	MSI	MSS
	301T_Targeted	NSCLC	MSS	MSS	0.0299	-15.5144	-9.5344	7.87936	MSS	MSS	MSS	noData	MSS	MSS	MSS	MSS	MSS	MSS	MSS	MSS	MSS	MSS	MSS	MSS	MSS	MSS	MSS	MSS	MSS	MSS	MSS	MSS	MSS	MSS	MSS	MSS	MSS	MSS	MSS	MSS	MSS	MSS	MSI	MSS	MSI	MSS	MSS	MSS	MSS
	569T_Targeted	CRC	MSS	MSS	0.0448	-0.1569	8.8031	3.46637	MSS	MSS	MSS	noData	MSS	MSS	MSS	MSS	MSS	MSS	MSS	MSS	MSS	MSS	MSS	MSS	MSS	MSS	MSS	MSS	MSS	MSS	MSS	MSS	MSI	MSS	MSS	MSS	MSS	MSS	MSS	MSS	MSS	MSS	MSI	MSS	MSI	MSS	MSS	MSS	MSS
	919T_Targeted	Breast	MSS	MSS	0.0448	-6.9991	1.9609	3.14787	MSS	MSS	MSS	MSS	MSS	MSS	MSS	MSS	MSS	MSS	MSS	MSS	MSS	MSS	MSS	MSS	MSS	MSS	MSS	MSS	MSS	MSS	MSS	MSS	MSI	MSS	MSS	MSS	MSS	MSS	MSS	MSS	MSS	MSS	MSI	MSS	MSI	MSS	MSS	MSS	MSS
	570T_Targeted	CRC	MSS	MSS	0.0735	-2.8235	11.8765	1.96732	MSS	MSS	MSS	MSI	MSI	MSS	MSS	MSS	MSI	MSS	MSI	MSS	MSS	MSS	MSS	MSS	MSS	MSS	MSS	MSS	MSS	MSS	MSS	MSS	MSS	MSS	MSS	MSS	MSS	MSS	MSS	MSS	MSS	MSS	MSS	MSS	MSS	MSS	MSS	MSS	MSS
	571T_Targeted	CRC	MSI-H	MSI-H	0.3676	32.3187	105.839	26.3093	MSS	MSS	MSS	MSI	MSS	MSS	MSI	MSI	MSS	MSS	MSI	MSS	MSS	MSS	MSS	MSI	MSI	MSS	MSS	MSI	MSS	MSI	MSS	MSS	MSI	MSS	MSS	MSS	MSS	MSS	MSI	MSI	MSI	MSS	MSS	MSI	MSI	MSS	MSS	MSI	MSI
	303T_Targeted	NSCLC	MSI-H	MSS	0.1176	-8.8102	14.7098	16.0847	MSS	MSS	MSS	MSS	MSS	MSS	MSS	MSS	MSS	MSS	MSS	MSS	MSS	MSS	MSS	MSS	MSS	MSS	MSS	MSI	MSS	MSS	MSS	MSS	MSS	MSS	MSI	MSS	MSI	MSS	MSS	MSS	MSI	MSS	MSI	MSS	MSI	MSS	MSS	MSS	MSS
	304T_Targeted	NSCLC	MSS	MSS	0.0588	0.6523	12.4123	3.14787	MSS	MSS	MSS	MSI	MSS	MSS	MSS	MSS	MSS	MSS	MSS	MSS	MSS	MSS	MSS	MSS	MSS	MSS	MSS	MSS	MSS	MSS	MSS	MSS	MSS	MSS	MSS	MSS	MSS	MSS	MSS	MSS	MSI	MSS	MSS	MSS	MSI	MSS	MSS	MSS	MSI
	572T_Targeted	CRC	MSI-H	MSI-H	0.3939	7.6503	86.4303	9.5567	MSS	MSS	MSS	MSI	MSS	MSS	MSS	MSS	MSI	MSI	MSI	MSI	noData	MSI	MSS	MSS	MSS	MSI	MSI	MSS	MSI	MSI	MSS	MSI	MSS	MSS	noData	MSS	MSI	MSI	MSI	MSI	MSI	MSS	MSI	MSS	MSI	MSS	MSS	MSS	MSI
	920T_Targeted	Breast	MSS	MSS	0.1129	-1.5916	20.9884	4.82275	MSS	noData	MSS	MSS	MSS	noData	MSS	MSI	MSS	MSS	MSS	MSS	noData	MSS	MSS	MSI	MSS	MSS	MSS	MSS	MSS	MSS	MSS	MSS	MSS	MSS	noData	MSS	MSS	MSS	MSS	MSI	MSS	MSS	MSI	MSS	MSI	MSS	MSS	MSS	MSS
	573T_Targeted	CRC	MSI-H	MSI-H	0.8182	50.7272	214.367	25.7368	MSI	MSS	MSI	MSI	MSI	MSI	MSI	MSI	MSI	MSI	MSI	MSI	noData	MSI	MSI	MSI	MSI	MSI	MSI	MSI	MSI	MSI	MSI	MSS	MSI	MSI	MSI	MSI	MSI	MSI	MSI	MSI	noData	MSS	MSI	MSS	MSI	MSI	MSS	MSI	MSI
	305T_Targeted	NSCLC	MSS	MSS	0.0735	-37.9109	-23.2109	19.6849	MSS	MSS	MSS	MSS	MSS	MSS	MSS	MSS	MSS	MSS	MSS	MSS	MSS	MSS	MSS	MSS	MSS	MSS	MSS	MSS	MSS	MSS	MSS	MSS	MSI	MSS	MSS	MSI	MSS	MSS	MSS	MSS	MSI	MSS	MSS	MSS	MSI	MSS	MSS	MSS	MSS
	574T_Targeted	CRC	MSI-H	MSI-H	0.6618	45.6942	178.054	47.0323	MSI	MSS	MSI	MSI	MSI	MSS	MSI	MSS	MSI	MSI	MSI	MSI	MSS	MSI	MSS	MSI	MSI	MSI	MSS	MSI	MSI	MSI	MSI	MSS	MSI	MSI	MSS	MSI	MSI	MSI	MSI	MSS	MSI	MSS	MSS	MSI	MSS	MSI	MSI	MSI	MSI
	575T_Targeted	CRC	MSI-H	MSI-H	0.8438	39.0503	207.81	37.8293	MSI	noData	MSI	MSI	MSI	noData	MSI	MSI	MSI	MSI	MSI	MSI	MSS	MSI	MSI	MSI	MSI	MSI	MSS	MSI	MSI	MSI	MSI	MSI	MSI	MSI	noData	MSI	MSI	MSI	MSI	MSI	MSI	MSI	MSS	MSI	MSI	MSI	MSS	MSI	MSI
	921T_Targeted	Breast	MSS	MSS	0.0149	-6.6883	-3.7083	1.96732	MSS	MSS	MSS	MSS	MSS	MSS	MSI	MSS	MSS	MSS	MSS	MSS	MSS	MSS	MSS	MSS	MSS	MSS	MSS	MSS	MSS	MSS	MSS	MSS	MSS	MSS	noData	MSS	MSS	MSS	MSS	MSS	MSS	MSS	MSS	MSS	MSS	MSS	MSS	MSS	MSS
	576T_Targeted	CRC	MSI-H	MSI-H	0.75	83.7168	233.717	63.3129	MSI	MSI	MSI	MSI	MSI	MSS	MSI	MSI	MSI	MSI	MSI	MSI	MSI	MSI	MSI	MSI	MSI	MSI	MSS	MSI	MSI	MSI	MSI	MSI	MSI	MSI	MSI	MSI	MSI	MSI	MSI	MSI	MSS	MSS	MSI	MSI	MSI	MSI	MSS	MSI	MSI
	577T_Targeted	CRC	MSI-H	MSI-H	0.9254	95.8885	280.969	70.0438	MSI	noData	MSI	MSI	MSI	MSS	MSI	MSI	MSI	MSI	MSI	MSI	MSI	MSI	MSI	MSI	MSI	MSI	MSI	MSI	MSI	MSI	MSI	MSI	MSI	MSI	MSI	MSI	MSI	MSS	MSI	MSI	MSI	MSI	MSI	MSI	MSI	MSI	MSI	MSI	MSI
	922T_Targeted	Breast	MSS	MSS	0.0938	-3.4389	15.3211	1.1953	MSS	noData	MSS	MSS	MSS	noData	MSS	MSS	MSI	MSS	MSS	MSS	MSS	MSS	MSS	MSS	MSS	MSS	MSS	MSS	MSS	MSS	MSS	MSS	MSI	MSS	noData	MSS	MSS	MSS	MSS	MSS	MSS	MSS	MSS	MSS	MSS	MSS	MSS	MSI	MSS
	307T_Targeted	NSCLC	MSS	MSS	0.0448	-37.6013	-28.6413	11.3224	MSS	MSS	MSS	noData	MSS	MSS	MSS	MSS	MSS	MSS	MSS	MSS	MSS	MSS	MSS	MSS	MSS	MSS	MSS	MSS	MSS	MSS	MSS	MSS	MSS	MSS	MSS	MSS	MSS	MSS	MSS	MSS	MSI	MSS	MSI	MSS	MSI	MSS	MSS	MSS	MSS
	578T_Targeted	CRC	MSI-H	MSI-H	0.8382	42.9303	210.57	34.0646	MSI	MSI	MSI	MSI	MSI	MSS	MSI	MSI	MSI	MSI	MSI	MSI	MSI	MSI	MSI	MSI	MSI	MSI	MSS	MSI	MSI	MSI	MSI	MSI	MSI	MSI	MSI	MSI	MSI	MSS	MSI	MSI	MSI	MSS	MSI	MSI	MSI	MSI	MSS	MSI	MSI
	579T_Targeted	CRC	MSI-H	MSI-H	0.9692	54.5516	248.392	52.5384	MSI	MSI	MSI	MSI	MSI	noData	MSI	MSI	MSI	MSI	MSI	MSI	noData	MSI	MSI	MSI	MSI	MSI	MSI	MSI	MSI	MSI	MSI	MSI	MSI	MSI	noData	MSI	MSI	MSI	MSI	MSI	MSI	MSS	MSI	MSI	MSI	MSI	MSS	MSI	MSI
	580T_Targeted	CRC	MSI-H	MSI-H	0.5758	45.5408	160.701	34.0646	MSI	MSS	MSS	MSI	MSI	noData	MSS	MSS	MSS	MSS	MSI	MSI	MSS	MSI	MSI	MSI	MSI	MSI	MSS	MSI	MSI	MSI	MSS	MSS	MSI	MSI	MSS	MSS	MSI	MSS	MSI	MSS	noData	MSS	MSI	MSI	MSS	MSS	MSS	MSI	MSI
	581T_Targeted	CRC	MSI-H	MSI-H	0.8485	74.9705	244.671	68.5314	MSI	MSS	MSI	MSI	MSI	MSS	MSI	MSI	MSS	MSI	MSI	MSI	MSS	MSI	MSI	MSI	MSI	MSI	MSI	MSI	MSI	MSI	MSI	MSS	MSI	MSI	noData	MSI	MSI	MSI	MSI	MSI	MSI	MSI	MSI	MSI	MSI	MSI	MSS	MSI	MSI
	309T_Targeted	NSCLC	MSS	MSS	0.0597	-27.2675	-15.3275	13.6444	MSS	noData	MSS	MSI	MSS	MSS	MSI	MSS	MSS	MSS	MSS	MSS	MSS	MSS	MSS	MSS	MSS	MSS	MSS	MSS	MSS	MSS	MSS	MSS	MSS	MSS	MSS	MSS	MSS	MSS	MSS	MSS	MSS	MSS	MSI	MSS	MSI	MSS	MSS	MSS	MSS
	582T_Targeted	CRC	MSI-H	MSI-H	0.806	46.6978	207.898	41.7036	MSI	MSS	MSI	MSI	MSI	MSI	MSI	MSI	MSI	MSI	MSI	MSI	MSS	MSI	MSI	MSI	MSI	MSI	MSI	MSI	MSI	MSI	MSS	MSI	MSI	MSI	MSI	MSI	MSI	MSS	MSI	MSI	MSS	MSS	MSI	MSI	MSI	MSI	MSS	MSI	MSI
	310T_Targeted	NSCLC	MSS	MSS	0.0441	-3.5045	5.3155	1.44043	MSS	MSS	MSS	MSS	MSS	MSS	MSS	MSS	MSS	MSS	MSS	MSS	MSS	MSS	MSS	MSS	MSS	MSS	MSS	MSS	MSS	MSS	MSS	MSS	MSS	MSS	MSS	MSS	MSS	MSS	MSS	MSS	MSI	MSS	MSI	MSS	MSI	MSS	MSS	MSS	MSS
	583T_Targeted	Breast	MSS	MSS	0.0147	-7.6236	-4.6836	3.46637	MSS	MSS	MSS	MSS	MSS	MSS	MSS	MSS	MSS	MSS	MSS	MSS	MSS	MSS	MSS	MSS	MSS	MSS	MSS	MSS	MSS	MSS	MSS	MSS	MSS	MSS	MSS	MSS	MSS	MSS	MSS	MSS	MSS	MSS	MSS	MSS	MSS	MSS	MSS	MSS	MSS
	311T_Targeted	NSCLC	MSS	MSS	0.0303	-1.5497	4.5103	1.69806	MSS	noData	MSS	MSS	MSS	MSS	MSS	MSS	MSS	MSS	MSS	MSS	MSS	MSS	MSS	MSS	MSS	MSS	MSS	MSS	MSS	MSS	MSS	MSS	noData	MSS	MSS	MSS	MSS	MSI	MSS	MSS	MSI	MSS	MSS	MSS	MSS	MSS	MSS	MSS	MSS
	584T_Targeted	CRC	MSI-H	MSI-H	0.8955	36.58	215.68	36.5619	MSI	noData	MSI	MSI	MSI	MSS	MSI	MSI	MSI	MSI	MSI	MSI	MSS	MSI	MSI	MSI	MSI	MSI	MSS	MSI	MSI	MSI	MSI	MSI	MSI	MSI	MSS	MSI	MSI	MSI	MSI	MSI	MSI	MSS	MSI	MSI	MSI	MSI	MSS	MSI	MSI
	585T_Targeted	Breast	MSS	MSS	0.0299	-2.6142	3.3658	2.538	MSS	MSS	MSS	MSI	MSS	MSS	MSS	MSS	MSS	MSS	MSS	MSS	MSS	MSS	MSS	MSS	MSS	MSS	MSS	MSS	MSS	MSS	MSS	MSS	MSS	MSS	MSS	MSS	MSS	MSS	MSS	MSS	MSS	MSS	MSS	MSS	MSS	MSS	MSS	MSI	MSS
	586T_Targeted	CRC	MSI-H	MSI-H	0.9265	59.2323	244.532	40.4003	MSI	MSI	MSI	MSI	MSI	MSI	MSI	MSI	MSI	MSI	MSI	MSI	MSS	MSI	MSI	MSI	MSI	MSI	MSS	MSI	MSI	MSI	MSI	MSI	MSI	MSI	MSI	MSS	MSI	MSI	MSI	MSI	MSI	MSI	MSI	MSI	MSI	MSI	MSI	MSI	MSI
	587T_Targeted	CRC	MSS	MSS	0.0294	-3.4141	2.4659	2.24751	MSS	MSS	MSS	MSI	MSS	MSS	MSS	MSS	MSS	MSS	MSS	MSS	MSS	MSS	MSS	MSS	MSS	MSS	MSS	MSS	MSS	MSS	MSS	MSS	MSS	MSS	MSS	MSS	MSS	MSS	MSS	MSS	MSS	MSS	MSS	MSS	MSS	MSS	MSS	MSS	MSS
	923T_Targeted	Breast	MSS	MSS	0.0294	-5.1538	0.7262	2.83828	MSS	MSS	MSS	MSI	MSS	MSS	MSI	MSS	MSS	MSS	MSS	MSS	MSS	MSS	MSS	MSS	MSS	MSS	MSS	MSS	MSS	MSS	MSS	MSS	MSS	MSS	MSS	MSS	MSS	MSS	MSS	MSS	MSS	MSS	MSS	MSS	MSS	MSS	MSS	MSS	MSS
	588T_Targeted	Breast	MSS	MSS	0.1045	-4.2242	16.6758	3.14787	MSS	MSS	MSS	MSI	MSS	MSS	MSI	MSS	MSS	MSS	MSS	MSS	MSS	MSS	MSS	MSS	MSS	MSS	MSS	MSS	MSS	MSS	MSS	MSS	MSI	MSS	MSS	MSS	MSS	MSS	MSS	MSS	MSS	MSS	MSI	MSS	MSI	MSS	MSS	MSS	MSS
	589T_Targeted	Breast	MSS	MSS	0.0746	-3.7567	11.1633	3.14787	MSS	MSI	MSS	MSS	MSS	MSS	MSI	MSS	MSS	MSS	MSS	MSS	MSS	MSS	MSS	MSS	MSS	MSS	MSS	MSS	MSS	MSS	MSS	MSS	MSI	MSS	MSS	MSS	MSS	MSS	MSS	MSS	MSS	MSS	MSI	MSS	MSI	MSS	MSS	MSS	MSS
	313T_Targeted	NSCLC	MSS	MSS	0.0735	-4.1266	10.5734	0.963725	MSS	MSS	MSS	MSI	MSS	MSS	MSS	MSI	MSS	MSS	MSS	MSS	MSS	MSS	MSS	MSS	MSS	MSS	MSS	MSS	MSS	MSS	MSS	MSS	MSS	MSS	MSS	MSS	MSS	MSS	MSS	MSS	MSS	MSS	MSI	MSS	MSI	MSS	MSS	MSS	MSS
	314T_Targeted	NSCLC	MSS	MSS	0.0588	3.7471	15.5071	5.54646	MSS	MSS	MSS	MSI	MSS	MSS	MSS	MSS	MSS	MSS	MSS	MSS	MSS	MSS	MSS	MSS	MSS	MSS	MSS	MSS	MSS	MSS	MSS	MSS	MSS	MSI	MSS	MSS	MSS	MSS	MSS	MSS	MSS	MSS	MSI	MSS	MSI	MSS	MSS	MSS	MSS
	315T_Targeted	NSCLC	MSS	MSS	0.0588	-16.577	-4.817	21.832	MSS	MSS	MSS	MSI	MSS	MSS	MSS	MSS	MSS	MSS	MSS	MSS	MSS	MSS	MSS	MSS	MSS	MSS	MSS	MSS	MSS	MSS	MSS	MSS	MSS	MSS	MSS	MSS	MSS	MSS	MSS	MSS	MSI	MSS	MSI	MSS	MSI	MSS	MSS	MSS	MSS
	590T_Targeted	Endometrial	MSI-H	MSI-H	0.7941	51.5651	210.385	42.3597	MSI	MSI	MSI	MSI	MSI	MSI	MSI	MSI	MSI	MSI	MSS	MSI	MSS	MSI	MSI	MSS	MSI	MSS	MSI	MSI	MSS	MSI	MSI	MSS	MSI	MSI	MSI	MSI	MSI	MSS	MSI	MSI	MSI	MSI	MSS	MSI	MSI	MSI	MSS	MSI	MSI
	591T_Targeted	CRC	MSS	MSS	0.0149	-3.7534	-0.7734	4.47189	MSS	MSS	MSS	MSS	MSS	MSS	MSS	MSS	MSS	MSS	MSS	MSS	noData	MSS	MSS	MSS	MSS	MSS	MSS	MSS	MSS	MSS	MSS	MSS	MSS	MSS	MSS	MSS	MSS	MSS	MSS	MSS	MSS	MSS	MSS	MSS	MSI	MSS	MSS	MSS	MSS
	592T_Targeted	CRC	MSI-H	MSI-H	0.8594	281.287	453.167	360.75	MSI	noData	MSI	noData	MSI	MSI	MSI	MSI	MSI	MSI	MSS	MSI	MSS	MSI	MSI	MSI	MSS	MSI	MSI	MSI	MSI	MSI	MSI	MSI	MSI	MSI	noData	MSI	MSI	MSI	MSI	MSI	MSI	MSS	MSI	MSI	MSI	MSI	MSS	MSI	MSI
	593T_Targeted	CRC	MSS	MSS	0.0299	1.2601	7.2401	1.69806	MSS	MSS	MSS	noData	MSS	MSS	MSS	MSS	MSS	MSS	MSS	MSS	MSS	MSS	MSS	MSS	MSS	MSS	MSS	MSS	MSS	MSI	MSS	MSS	MSI	MSS	MSS	MSS	MSS	MSS	MSS	MSS	MSS	MSS	MSS	MSS	MSS	MSS	MSS	MSS	MSS
	594T_Targeted	CRC	MSI-H	MSI-H	0.9403	49.9962	238.056	41.0505	MSI	MSI	MSI	MSI	MSI	MSI	MSI	MSI	MSI	MSI	MSI	MSI	noData	MSI	MSI	MSI	MSI	MSI	MSI	MSI	MSI	MSI	MSI	MSI	MSI	MSI	MSI	MSI	MSI	MSS	MSI	MSI	MSI	MSI	MSI	MSI	MSI	MSI	MSS	MSI	MSI
	595T_Targeted	CRC	MSI-H	MSI-H	0.8636	41.5179	214.238	54.6473	MSI	noData	MSI	noData	MSI	MSI	MSI	MSI	MSS	MSI	MSI	MSI	MSS	MSI	MSI	MSI	MSI	MSI	MSI	MSI	MSI	MSI	MSI	MSI	MSI	MSI	MSI	MSI	MSI	MSS	MSI	MSS	MSI	MSI	MSS	MSI	MSI	MSI	MSS	MSI	MSI
	924T_Targeted	Breast	MSS	MSS	0.1129	-3.5172	19.0628	2.83828	MSS	noData	MSS	MSS	MSI	MSS	MSS	MSI	noData	MSS	MSS	MSS	MSS	MSS	MSS	MSS	MSS	MSS	MSS	MSI	MSS	MSS	MSS	MSS	noData	MSS	noData	MSS	MSS	MSS	MSS	MSS	MSS	MSS	MSI	MSS	MSI	MSS	MSS	MSI	MSS
	596T_Targeted	Endometrial	MSI-H	MSI-H	0.6471	30.614	160.034	17.6023	MSI	MSI	MSI	MSI	MSI	MSS	MSI	MSI	MSI	MSS	MSI	MSI	MSS	MSI	MSI	MSI	MSI	MSS	MSS	MSI	MSS	MSI	MSS	MSI	MSI	MSI	MSS	MSI	MSI	MSS	MSI	MSI	MSI	MSS	MSS	MSI	MSS	MSI	MSS	MSI	MSI
	597T_Targeted	Other	MSS	MSS	0.0588	-3.4708	8.2892	1.96732	MSS	MSS	MSS	MSI	MSS	MSS	MSS	MSS	MSS	MSS	MSS	MSS	MSS	MSS	MSS	MSS	MSS	MSS	MSS	MSS	MSS	MSS	MSS	MSS	MSS	MSS	MSS	MSS	MSS	MSS	MSS	MSS	MSS	MSS	MSS	MSS	MSS	MSS	MSS	MSI	MSS
	598T_Targeted	Endometrial	MSI-H	MSI-H	0.3971	11.1326	90.5526	7.87936	MSI	MSS	MSI	MSI	MSI	MSS	MSI	MSI	MSI	MSS	MSS	MSI	MSS	MSS	MSI	MSS	MSS	MSS	MSS	MSI	MSI	MSI	MSI	MSS	MSS	MSI	MSS	MSS	MSS	MSS	MSI	MSI	MSS	MSS	MSI	MSI	MSI	MSS	MSS	MSI	MSS
	599T_Targeted	CRC	MSS	MSS	0.0588	5.1991	16.9591	4.47189	MSS	MSI	MSS	MSI	MSS	MSS	MSS	MSS	MSS	MSS	MSS	MSS	MSS	MSS	MSS	MSS	MSS	MSS	MSS	MSS	MSS	MSS	MSS	MSS	MSS	MSS	MSI	MSS	MSS	MSS	MSS	MSS	MSS	MSS	MSI	MSS	MSS	MSS	MSS	MSS	MSS
	600T_Targeted	CRC	MSI-H	MSI-H	0.8971	63.9342	243.354	64.7919	MSI	MSI	MSI	MSI	MSI	MSS	MSI	MSI	MSS	MSI	MSI	MSI	MSI	MSI	MSS	MSI	MSI	MSI	MSI	MSI	MSI	MSI	MSI	MSS	MSI	MSI	MSI	MSI	MSI	MSI	MSI	MSI	MSI	MSI	MSI	MSI	MSI	MSI	MSS	MSI	MSI
	601T_Targeted	CRC	MSI-H	MSI-H	0.7463	60.4793	209.739	64.0511	MSI	MSI	MSS	MSI	MSI	MSS	MSI	MSI	MSS	MSI	MSI	MSI	MSS	MSI	MSI	MSI	MSI	MSI	MSI	MSI	MSI	MSI	MSS	MSI	MSI	MSI	MSS	MSI	MSI	MSS	MSI	MSI	noData	MSS	MSS	MSI	MSI	MSS	MSI	MSI	MSI
	602T_Targeted	CRC	MSI-H	MSI-H	0.1324	35.3127	61.7927	18.1167	MSS	MSS	MSS	MSI	MSI	MSS	MSI	MSI	MSI	MSS	MSS	MSS	MSS	MSS	MSS	MSS	MSS	MSS	MSS	MSI	MSS	MSS	MSS	MSS	MSS	MSS	MSS	MSS	MSS	MSS	MSS	MSS	MSI	MSS	MSS	MSS	MSS	MSS	MSS	MSI	MSS
	603T_Targeted	CRC	MSS	MSS	0.0441	2.9386	11.7586	2.538	MSS	MSS	MSS	MSS	MSS	MSS	MSS	MSS	MSS	MSS	MSS	MSS	MSS	MSS	MSS	MSS	MSS	MSS	MSS	MSS	MSS	MSS	MSS	MSS	MSI	MSI	MSS	MSS	MSS	MSS	MSS	MSS	MSS	MSS	MSS	MSS	MSS	MSS	MSS	MSS	MSS
	604T_Targeted	CRC	MSS	MSS	0.0588	-6.9669	4.7931	1.96732	MSS	MSS	MSS	MSS	MSS	MSS	MSS	MSS	MSS	MSS	MSS	MSS	MSS	MSS	MSS	MSS	MSS	MSS	MSS	MSS	MSS	MSS	MSS	MSS	MSI	MSS	MSS	MSS	MSS	MSS	MSS	MSS	MSI	MSS	MSS	MSS	MSS	MSS	MSS	MSS	MSI
	605T_Targeted	Endometrial	MSI-H	MSI-H	0.5882	13.4642	131.104	15.5876	MSI	MSI	MSI	MSI	MSI	MSS	MSI	MSS	MSI	MSI	MSI	MSI	MSS	MSI	MSS	MSS	MSI	MSS	MSI	MSI	MSS	MSI	MSS	MSS	MSI	MSI	MSI	MSS	MSI	MSS	MSI	MSS	MSI	MSS	MSI	MSS	MSI	MSI	MSS	MSI	MSI
	606T_Targeted	CRC	MSS	MSS	0.0735	2.0495	16.7495	4.1287	MSS	MSI	MSS	MSI	MSS	MSS	MSS	MSS	MSS	MSS	MSS	MSS	MSS	MSS	MSS	MSS	MSS	MSS	MSS	MSS	MSS	MSS	MSS	MSS	MSS	MSS	MSS	MSS	MSS	MSS	MSS	MSS	MSS	MSS	MSI	MSS	MSI	MSS	MSS	MSS	MSS
	607T_Targeted	CRC	MSS	MSS	0.0441	-1.1701	7.6499	2.24751	MSS	MSS	MSS	MSI	MSS	MSS	MSS	MSS	MSS	MSS	MSS	MSS	MSS	MSS	MSS	MSS	MSS	MSS	MSS	MSS	MSS	MSS	MSS	MSS	MSS	MSS	MSI	MSS	MSS	MSS	MSS	MSS	MSS	MSS	MSI	MSS	MSS	MSS	MSS	MSS	MSS
	608T_Targeted	Other	MSS	MSS	0	-3.8738	-3.8738	2.24751	MSS	MSS	MSS	MSS	MSS	MSS	MSS	MSS	MSS	MSS	MSS	MSS	MSS	MSS	MSS	MSS	MSS	MSS	MSS	MSS	MSS	MSS	MSS	MSS	MSS	MSS	MSS	MSS	MSS	MSS	MSS	MSS	MSS	MSS	MSS	MSS	MSS	MSS	MSS	MSS	MSS
	609T_Targeted	CRC	MSS	MSS	0.0294	3.9	9.78	3.79342	MSS	MSS	MSS	MSS	MSS	MSS	MSS	MSS	MSS	MSS	MSS	MSS	MSS	MSS	MSS	MSS	MSS	MSS	MSS	MSS	MSS	MSS	MSS	MSS	MSS	MSS	MSS	MSS	MSS	MSS	MSS	MSS	MSS	MSS	MSI	MSS	MSI	MSS	MSS	MSS	MSS
	610T_Targeted	Endometrial	MSS	MSS	0.0588	-1.2413	10.5187	0.546957	MSS	MSS	MSS	MSI	MSS	MSS	MSS	MSS	MSS	MSS	MSS	MSS	MSS	MSS	MSS	MSS	MSS	MSS	MSS	MSS	MSS	MSS	MSS	MSS	MSS	MSS	MSS	MSS	MSS	MSS	MSS	MSS	MSI	MSS	MSI	MSS	MSI	MSS	MSS	MSS	MSS
	611T_Targeted	CRC	MSS	MSS	0.1029	-3.703	16.877	3.14787	MSS	MSS	MSS	MSI	MSS	MSS	MSS	MSS	MSI	MSS	MSS	MSS	MSS	MSS	MSS	MSS	MSS	MSS	MSS	MSS	MSS	MSS	MSS	MSS	MSS	MSI	MSS	MSS	MSS	MSS	MSS	MSS	MSI	MSS	MSI	MSI	MSS	MSS	MSS	MSS	MSS
	612T_Targeted	CRC	MSS	MSS	0.0441	3.0055	11.8255	1.96732	MSS	MSS	MSS	MSS	MSS	MSS	MSS	MSS	MSS	MSS	MSS	MSS	MSS	MSS	MSS	MSS	MSS	MSS	MSS	MSS	MSS	MSS	MSS	MSS	MSS	MSS	MSS	MSS	MSS	MSS	MSS	MSS	MSI	MSS	MSS	MSS	MSI	MSS	MSS	MSS	MSS
	613T_Targeted	Endometrial	MSI-H	MSI-H	0.5882	25.0169	142.657	17.0921	MSI	MSI	MSS	MSI	MSS	MSI	MSI	MSI	MSS	MSI	MSI	MSI	MSS	MSI	MSS	MSI	MSS	MSI	MSI	MSI	MSS	MSI	MSS	MSS	MSI	MSI	MSS	MSS	MSI	MSI	MSI	MSI	MSI	MSS	MSS	MSI	MSI	MSI	MSS	MSI	MSS
	614T_Targeted	CRC	MSS	MSS	0.0441	-0.5879	8.2321	3.14787	MSS	MSS	MSS	MSS	MSS	MSS	MSS	MSS	MSS	MSS	MSS	MSS	MSS	MSS	MSS	MSS	MSS	MSS	MSS	MSS	MSS	MSS	MSS	MSS	MSS	MSS	MSS	MSS	MSS	MSS	MSS	MSS	MSS	MSS	MSS	MSS	MSI	MSS	MSS	MSI	MSS
	615T_Targeted	CRC	MSS	MSS	0.0147	1.2337	4.1737	1.44043	MSS	MSS	MSS	MSS	MSS	MSS	MSS	MSS	MSS	MSS	MSS	MSS	MSS	MSS	MSS	MSS	MSS	MSS	MSS	MSS	MSS	MSS	MSS	MSS	MSS	MSS	MSS	MSS	MSS	MSS	MSS	MSS	MSS	MSS	MSS	MSS	MSS	MSS	MSS	MSS	MSS
	616T_Targeted	Endometrial	MSI-H	MSI-H	0.2794	-0.0612	55.8188	9.99011	MSI	MSS	MSI	MSI	MSI	MSS	MSI	MSS	MSS	MSI	MSS	MSS	MSS	MSS	MSS	MSS	MSS	MSI	MSS	MSI	MSS	MSI	MSS	MSS	MSS	MSI	MSS	MSS	MSS	MSS	MSS	MSI	MSI	MSS	MSI	MSI	MSS	MSI	MSS	MSI	MSI
	617T_Targeted	CRC	MSI-H	MSI-H	0.9559	64.8759	256.056	103.842	MSI	MSI	MSI	MSI	MSI	MSS	MSI	MSI	MSI	MSI	MSI	MSI	MSI	MSI	MSI	MSI	MSI	MSI	MSS	MSI	MSI	MSI	MSI	MSI	MSI	MSI	MSI	MSI	MSI	MSI	MSI	MSI	MSI	MSI	MSI	MSI	MSI	MSI	MSI	MSI	MSI
	618T_Targeted	CRC	MSI-H	MSI-H	0.8676	87.5047	261.025	107.251	MSI	MSI	MSI	MSI	MSI	MSS	MSI	MSI	MSI	MSI	MSI	MSI	MSI	MSI	MSI	MSI	MSI	MSI	MSS	MSI	MSI	MSI	MSS	MSI	MSI	MSI	MSI	MSI	MSI	MSS	MSI	MSI	MSI	MSS	MSI	MSI	MSI	MSI	MSI	MSI	MSI
	619T_Targeted	Endometrial	MSI-H	MSI-H	0.2794	11.6841	67.5641	10.4289	MSI	MSS	MSS	MSI	MSS	MSS	MSI	MSS	MSS	MSS	MSS	MSS	MSS	MSS	MSS	MSS	MSS	MSS	MSS	MSI	MSS	MSS	MSI	MSS	MSI	MSS	MSS	MSS	MSI	MSS	MSI	MSS	MSI	MSS	MSI	MSS	MSI	MSS	MSS	MSI	MSI
	620T_Targeted	Endometrial	MSI-H	MSI-H	0.2353	3.076	50.136	5.91889	MSS	MSS	MSS	MSI	MSI	MSI	MSI	MSS	MSS	MSS	MSS	MSS	MSS	MSI	MSS	MSS	MSS	MSS	MSS	MSS	MSS	MSI	MSS	MSS	MSS	MSI	MSI	MSS	MSS	MSS	MSI	MSS	MSI	MSS	MSS	MSS	MSS	MSS	MSS	MSI	MSS
	621T_Targeted	CRC	MSS	MSS	0.0735	3.7154	18.4154	1.69806	MSS	MSS	MSS	MSI	MSS	MSS	MSI	MSS	MSS	MSS	MSS	MSS	MSS	MSS	MSS	MSS	MSS	MSS	MSS	MSS	MSS	MSS	MSS	MSS	MSS	MSS	MSS	MSS	MSS	MSS	MSS	MSS	MSI	MSS	MSI	MSS	MSI	MSS	MSS	MSS	MSS
	622T_Targeted	CRC	MSS	MSS	0.0882	-1.2772	16.3628	1.44043	MSS	MSS	MSS	MSI	MSI	MSS	MSS	MSS	MSI	MSS	MSS	MSS	MSS	MSS	MSS	MSS	MSS	MSS	MSS	MSS	MSS	MSS	MSS	MSS	MSI	MSS	MSS	MSS	MSS	MSS	MSS	MSS	MSS	MSS	MSI	MSS	MSI	MSS	MSS	MSS	MSS
	623T_Targeted	Endometrial	MSI-H	MSI-H	0.2059	25.4843	66.6643	8.29002	MSS	MSS	MSS	MSI	MSS	MSS	MSI	MSI	MSS	MSS	MSI	MSS	MSS	MSS	MSS	MSS	MSS	MSS	MSS	MSS	MSS	MSS	MSS	MSS	MSS	MSS	MSS	MSS	MSS	MSS	MSS	MSI	MSI	MSS	MSS	MSI	MSS	MSI	MSS	MSI	MSS
	624T_Targeted	Endometrial	MSI-H	MSI-H	0.4769	-2.0261	93.3539	12.7009	MSS	noData	MSI	MSI	MSI	MSS	MSI	MSS	MSS	MSI	MSI	MSS	MSI	MSS	MSI	MSS	MSI	MSS	MSI	MSI	MSS	MSI	MSS	MSS	MSI	MSI	MSI	MSS	MSS	MSS	MSI	MSS	MSI	MSS	MSI	MSS	MSS	MSI	MSI	MSI	MSS
	625T_Targeted	CRC	MSS	MSS	0.1029	5.0361	25.6161	2.24751	MSS	MSS	MSS	MSI	MSS	MSS	MSS	MSS	MSI	MSS	MSS	MSS	MSS	MSS	MSS	MSS	MSS	MSS	MSS	MSS	MSS	MSS	MSS	MSS	MSS	MSS	MSS	MSS	MSS	MSS	MSS	MSS	MSS	MSS	MSI	MSS	MSI	MSS	MSS	MSS	MSS
	626T_Targeted	Endometrial	MSI-H	MSI-H	0.2727	11.0433	65.5833	9.99011	MSS	noData	MSS	MSI	MSI	MSS	MSS	MSI	MSS	MSS	MSI	MSS	MSS	MSS	MSS	MSS	MSS	MSS	MSS	MSI	MSS	MSI	MSS	MSS	MSI	MSS	MSI	MSS	MSS	MSS	MSI	MSI	MSI	MSS	MSS	MSI	MSS	MSS	MSS	MSS	MSI
	627T_Targeted	CRC	MSS	MSS	0.0882	-0.3011	17.3389	4.1287	MSS	MSI	MSS	MSS	MSS	MSS	MSS	MSS	MSS	MSS	MSS	MSS	MSS	MSS	MSS	MSS	MSS	MSS	MSS	MSS	MSS	MSS	MSS	MSS	MSI	MSS	MSS	MSS	MSS	MSS	MSS	MSS	MSI	MSS	MSI	MSS	MSI	MSS	MSS	MSS	MSS
	628T_Targeted	CRC	MSS	MSS	0.0896	-8.2379	9.6821	1.1953	MSS	noData	MSS	MSS	MSS	MSS	MSS	MSS	MSS	MSS	MSS	MSS	MSS	MSS	MSS	MSS	MSS	MSS	MSS	MSS	MSS	MSS	MSS	MSS	MSS	MSS	MSS	MSS	MSS	MSS	MSS	MSI	MSI	MSS	MSI	MSS	MSI	MSS	MSS	MSS	MSI
	629T_Targeted	Endometrial	MSI-H	MSI-H	0.403	20.7136	101.314	22.929	MSI	MSS	MSI	MSI	MSI	MSS	MSI	MSI	MSS	MSS	MSI	MSS	MSS	MSS	MSS	MSI	MSS	MSS	MSS	MSI	MSI	MSI	MSS	MSI	MSS	MSI	MSS	MSI	MSS	MSS	MSI	MSS	MSS	MSI	MSS	MSI	MSI	MSI	MSS	MSS	MSI
	630T_Targeted	CRC	MSS	MSS	0.1029	-1.3447	19.2353	2.83828	MSS	MSS	MSS	MSI	MSS	MSS	MSS	MSS	MSI	MSS	MSS	MSS	MSS	MSS	MSS	MSS	MSS	MSS	MSS	MSI	MSS	MSI	MSS	MSS	MSS	MSS	MSS	MSS	MSS	MSS	MSS	MSS	MSS	MSS	MSI	MSS	MSI	MSS	MSS	MSS	MSS
	631T_Targeted	Endometrial	MSI-H	MSI-H	0.6618	23.4025	155.762	19.6849	MSS	MSI	MSS	MSI	MSI	MSS	MSI	MSS	MSI	MSI	MSI	MSI	MSS	MSI	MSS	MSS	MSS	MSI	MSI	MSI	MSI	MSI	MSS	MSS	MSI	MSI	MSS	MSI	MSI	MSS	MSI	MSS	MSI	MSS	MSI	MSI	MSI	MSI	MSS	MSI	MSI
	632T_Targeted	Other	MSS	MSS	0.1194	-11.3938	12.4862	3.14787	MSS	MSI	MSS	MSS	MSI	MSS	MSS	MSS	MSI	MSI	MSS	MSS	MSS	MSS	MSS	MSS	MSS	MSS	MSS	MSI	MSS	MSS	MSS	MSS	MSS	MSS	MSS	MSS	MSS	MSS	MSS	MSS	MSS	MSS	MSS	MSS	MSS	MSS	MSS	MSS	MSI
	633T_Targeted	CRC	MSI-H	MSI-H	0.8088	101.336	263.096	64.7919	MSI	MSI	MSI	MSI	MSI	MSS	MSI	MSI	MSI	MSI	MSI	MSI	MSS	MSI	MSS	MSI	MSI	MSI	MSI	MSI	MSI	MSI	MSI	MSI	MSI	MSI	MSI	MSI	MSI	MSS	MSI	MSI	MSI	MSI	MSS	MSI	MSI	MSI	MSS	MSI	MSI
	634T_Targeted	CRC	MSS	MSS	0.0746	1.244	16.164	3.14787	MSS	MSS	MSS	MSS	MSS	MSS	MSI	MSS	MSI	MSS	MSS	MSS	MSS	MSS	MSS	MSS	MSS	MSS	MSS	MSS	MSS	MSI	MSS	MSS	MSS	MSS	MSS	MSS	MSS	MSS	MSS	MSS	MSI	MSS	MSS	MSS	MSS	MSS	MSS	MSS	MSS
	635T_Targeted	CRC	MSI-H	MSI-H	0.75	75.8096	225.81	48.3925	MSI	MSI	MSI	MSI	MSI	MSS	MSI	MSI	MSI	MSI	MSI	MSS	MSS	MSI	MSI	MSI	MSI	MSI	MSS	MSI	MSI	MSI	MSI	MSI	MSI	MSI	MSI	MSI	MSI	MSI	MSI	MSS	MSI	MSS	MSI	MSI	MSI	MSI	MSS	MSI	MSS
	636T_Targeted	CRC	MSI-H	MSI-H	0.6818	31.1904	167.55	26.8854	MSI	MSI	MSI	MSI	MSI	MSS	MSI	MSI	MSI	MSI	MSI	MSS	MSS	MSI	MSI	MSI	MSI	MSI	MSS	MSI	MSS	MSI	MSS	MSS	MSI	MSI	noData	MSS	MSI	MSI	MSI	MSS	MSI	MSI	MSI	MSS	MSI	MSI	MSS	MSI	MSI
	637T_Targeted	Endometrial	MSI-H	MSI-H	0.5294	16.1283	122.008	17.0921	MSI	MSI	MSS	MSI	MSI	MSS	MSI	MSI	MSS	MSS	MSI	MSS	MSS	MSI	MSI	MSI	MSI	MSS	MSI	MSI	MSI	MSI	MSI	MSS	MSI	MSI	MSI	MSS	MSI	MSS	MSS	MSI	MSI	MSS	MSI	MSI	MSI	MSI	MSS	MSI	MSI
	638T_Targeted	CRC	MSS	MSS	0.0735	6.4146	21.1146	3.46637	MSS	MSS	MSS	MSS	MSS	MSS	MSI	MSS	MSI	MSS	MSS	MSS	MSS	MSS	MSS	MSS	MSS	MSS	MSS	MSS	MSS	MSS	MSS	MSS	MSS	MSS	MSS	MSS	MSS	MSS	MSS	MSS	MSS	MSS	MSI	MSS	MSI	MSS	MSS	MSS	MSI
	639T_Targeted	Other	MSS	MSS	0.1176	-4.9657	18.5543	1.1953	MSS	MSI	MSS	MSI	MSI	MSS	MSS	MSS	MSI	MSS	MSS	MSS	MSS	MSS	MSS	MSS	MSS	MSS	MSS	MSS	MSS	MSI	MSS	MSS	MSS	MSS	MSS	MSS	MSS	MSS	MSS	MSS	MSS	MSS	MSI	MSS	MSI	MSS	MSS	MSS	MSS
	640T_Targeted	CRC	MSS	MSS	0.1029	-0.4112	20.1688	1.69806	MSS	MSS	MSS	MSI	MSI	MSS	MSS	MSS	MSI	MSS	MSS	MSS	MSS	MSS	MSS	MSS	MSS	MSS	MSS	MSS	MSS	MSS	MSS	MSS	MSS	MSS	MSS	MSS	MSS	MSS	MSS	MSS	MSS	MSS	MSI	MSS	MSI	MSS	MSS	MSS	MSS
	641T_Targeted	Endometrial	MSI-H	MSI-H	0.4412	14.7275	102.968	25.1679	MSI	MSS	MSS	MSI	MSI	MSS	MSI	MSS	MSS	MSS	MSI	MSS	MSS	MSI	MSS	MSI	MSS	MSS	MSS	MSI	MSS	MSI	MSS	MSS	MSI	MSI	MSI	MSS	MSI	MSS	MSI	MSS	MSI	MSS	MSI	MSI	MSI	MSS	MSS	MSI	MSI
	642T_Targeted	CRC	MSS	MSS	0.1324	-6.5291	19.9509	59.6583	MSS	MSS	MSS	MSI	MSI	MSS	MSI	MSS	MSI	MSS	MSS	MSS	MSS	MSS	MSS	MSS	MSS	MSS	MSS	MSS	MSS	MSS	MSS	MSS	MSI	MSS	MSS	MSS	MSS	MSS	MSS	MSS	MSS	MSS	MSS	MSS	MSI	MSS	MSS	MSS	MSI
	643T_Targeted	CRC	MSS	MSS	0.1618	-1.1385	31.2215	2.24751	MSS	MSI	MSS	MSS	MSI	MSS	MSS	MSS	MSI	MSS	MSS	MSS	MSS	MSS	MSS	MSS	MSS	MSS	MSS	MSS	MSS	MSS	MSS	MSS	MSI	MSS	MSS	MSS	MSS	MSS	MSI	MSS	MSI	MSS	MSI	MSS	MSI	MSS	MSS	MSS	MSI
	644T_Targeted	CRC	MSS	MSS	0.1029	-3.9124	16.6676	3.46637	MSS	MSI	MSS	MSI	MSI	MSS	MSS	MSS	MSS	MSS	MSS	MSS	MSS	MSS	MSS	MSS	MSS	MSS	MSS	MSS	MSS	MSS	MSS	MSS	MSI	MSS	MSS	MSS	MSS	MSS	MSS	MSS	MSI	MSS	MSI	MSS	MSI	MSS	MSS	MSS	MSS
	645T_Targeted	CRC	MSI-H	MSI-H	0.7059	45.0378	186.218	28.048	MSI	MSI	MSI	MSI	MSI	MSS	MSI	MSI	MSI	MSI	MSI	MSI	MSS	MSI	MSS	MSI	MSI	MSI	MSI	MSI	MSI	MSI	MSS	MSS	MSI	MSS	MSS	MSI	MSI	MSS	MSI	MSS	MSI	MSI	MSS	MSI	MSI	MSI	MSS	MSI	MSS
	646T_Targeted	Other	MSS	MSS	0.0882	-24.705	-7.065	7.4747	MSS	MSS	MSS	MSS	MSI	MSS	MSS	MSS	MSS	MSS	MSS	MSS	MSS	MSS	MSS	MSS	MSS	MSS	MSS	MSI	MSS	MSS	MSS	MSS	MSS	MSS	MSS	MSS	MSS	MSS	MSS	MSS	MSS	MSS	MSI	MSS	MSI	MSS	MSS	MSS	MSS
	647T_Targeted	CRC	MSI-H	MSI-H	0.8971	83.1713	262.591	80.8873	MSI	MSI	MSI	MSI	MSI	MSI	MSI	MSI	MSS	MSI	MSI	MSI	MSS	MSI	MSI	MSI	MSI	MSI	MSS	MSI	MSI	MSI	MSI	MSI	MSI	MSI	MSI	MSI	MSI	MSI	MSI	MSI	MSI	MSI	MSI	MSI	MSI	MSI	MSI	MSI	MSI
	648T_Targeted	Other	MSS	MSS	0.0294	2.2085	8.0885	0.747028	MSS	MSS	MSS	MSI	MSS	MSS	MSS	MSS	MSS	MSS	MSS	MSS	MSS	MSS	MSS	MSS	MSS	MSS	MSS	MSS	MSS	MSS	MSS	MSS	MSS	MSS	MSS	MSS	MSS	MSS	MSS	MSS	MSS	MSS	MSI	MSS	MSS	MSS	MSS	MSS	MSS
	347T_Targeted	Lung	MSS	MSS	0.0896	-10.129	7.791	4.47189	MSS	MSI	MSS	MSS	MSS	MSS	MSI	MSS	MSI	MSS	MSS	MSS	MSS	MSS	MSS	MSS	MSS	MSS	MSS	MSS	MSS	MSS	MSS	MSS	MSS	MSS	noData	MSS	MSS	MSS	MSS	MSS	MSI	MSS	MSS	MSS	MSS	MSS	MSS	MSI	MSS
	356T_Targeted	Other	MSS	MSS	0.0882	-24.2378	-6.5978	3.79342	MSS	MSS	MSS	MSI	MSS	MSS	MSI	MSS	MSI	MSS	MSS	MSS	MSS	MSS	MSS	MSS	MSS	MSS	MSS	MSS	MSS	MSS	MSS	MSS	MSI	MSS	MSS	MSS	MSS	MSS	MSS	MSS	MSS	MSS	MSI	MSS	MSI	MSS	MSS	MSS	MSS
	361T_Targeted	Lung	MSS	MSS	0.0441	-1.8414	6.9786	0.546957	MSS	MSS	MSS	MSI	MSS	MSS	MSS	MSS	MSS	MSS	MSS	MSS	MSS	MSS	MSS	MSS	MSS	MSS	MSS	MSS	MSS	MSS	MSS	MSS	MSI	MSS	MSS	MSS	MSS	MSS	MSS	MSS	MSS	MSS	MSS	MSS	MSI	MSS	MSS	MSS	MSS
	362T_Targeted	Lung	MSS	MSS	0.0735	-4.624	10.076	2.538	MSS	MSS	MSS	MSI	MSS	MSS	MSS	MSS	MSS	MSS	MSS	MSS	MSS	MSS	MSS	MSS	MSS	MSS	MSS	MSS	MSS	MSS	MSS	MSS	MSI	MSS	MSS	MSS	MSS	MSS	MSS	MSS	MSI	MSS	MSI	MSS	MSI	MSS	MSS	MSS	MSS
	364T_Targeted	Lung	MSS	MSS	0.0441	-16.9966	-8.1766	10.8731	MSS	MSS	MSS	MSI	MSS	MSS	MSS	MSS	MSI	MSS	MSS	MSS	MSS	MSS	MSS	MSS	MSS	MSS	MSS	MSS	MSS	MSS	MSS	MSS	MSI	MSS	MSS	MSS	MSS	MSS	MSS	MSS	MSS	MSS	MSS	MSS	MSS	MSS	MSS	MSS	MSS
	366T_Targeted	Lung	MSS	MSS	0.0147	-15.6926	-12.7526	4.47189	MSS	MSS	MSS	MSI	MSS	MSS	MSS	MSS	MSS	MSS	MSS	MSS	MSS	MSS	MSS	MSS	MSS	MSS	MSS	MSS	MSS	MSS	MSS	MSS	MSS	MSS	MSS	MSS	MSS	MSS	MSS	MSS	MSS	MSS	MSS	MSS	MSS	MSS	MSS	MSS	MSS
	649T_Targeted	CRC	MSI-H	MSI-H	0.806	378.438	539.638	436.553	MSI	noData	MSI	MSI	MSI	MSI	MSI	MSI	MSI	MSI	MSI	MSI	MSS	MSI	MSS	MSI	MSI	MSI	MSS	MSI	MSS	MSI	MSI	MSI	MSI	MSI	MSI	MSI	MSI	MSS	MSI	MSI	MSI	MSS	MSI	MSI	MSI	MSI	MSS	MSI	MSI
	368T_Targeted	Lung	MSS	MSS	0.0588	-1.0671	10.6929	3.46637	MSS	MSS	MSS	MSI	MSS	MSS	MSS	MSS	MSI	MSS	MSS	MSS	MSS	MSS	MSS	MSS	MSS	MSS	MSS	MSS	MSS	MSS	MSS	MSS	MSI	MSS	MSS	MSS	MSS	MSS	MSS	MSS	MSI	MSS	MSS	MSS	MSS	MSS	MSS	MSS	MSS
	371T_Targeted	Lung	MSS	MSS	0.0588	-23.5306	-11.7706	7.87936	MSS	MSS	MSS	MSS	MSS	MSS	MSS	MSS	MSS	MSS	MSS	MSS	MSS	MSS	MSS	MSS	MSS	MSS	MSS	MSS	MSS	MSS	MSS	MSS	MSI	MSS	MSS	MSS	MSS	MSS	MSS	MSS	MSS	MSS	MSI	MSS	MSI	MSS	MSS	MSS	MSS
	380T_Targeted	Lung	MSS	MSS	0.0441	-20.1312	-11.3112	6.2981	MSS	MSS	MSS	MSI	MSS	MSS	MSS	MSS	MSI	MSS	MSS	MSS	MSS	MSS	MSS	MSS	MSS	MSS	MSS	MSS	MSS	MSS	MSS	MSS	MSS	MSS	MSS	MSS	MSS	MSS	MSS	MSS	MSS	MSS	MSS	MSS	MSS	MSS	MSS	MSS	MSS
	381T_Targeted	Lung	MSS	MSS	0.0441	-18.4074	-9.5874	8.70654	MSS	MSS	MSS	MSI	MSS	MSS	MSS	MSS	MSI	MSS	MSS	MSS	MSS	MSS	MSS	MSS	MSS	MSS	MSS	MSS	MSS	MSS	MSS	MSS	MSS	MSS	MSS	MSS	MSS	MSS	MSS	MSS	MSS	MSS	MSI	MSS	MSS	MSS	MSS	MSS	MSS
	383T_Targeted	Lung	MSS	MSS	0.0882	-30.2567	-12.6167	5.91889	MSS	MSS	MSI	MSI	MSI	MSS	MSS	MSS	MSS	MSS	MSS	MSS	MSS	MSS	MSS	MSS	MSS	MSS	MSS	MSS	MSS	MSS	MSS	MSS	MSS	MSS	MSS	MSS	MSS	MSS	MSS	MSS	MSI	MSS	MSI	MSS	MSI	MSS	MSS	MSS	MSS
	650T_Targeted	Gastric	MSS	MSS	0.0882	0.3091	17.9491	2.538	MSS	MSI	MSS	MSI	MSI	MSS	MSS	MSS	MSS	MSS	MSS	MSS	MSS	MSS	MSS	MSS	MSS	MSS	MSS	MSS	MSS	MSI	MSS	MSS	MSS	MSS	MSS	MSS	MSS	MSS	MSS	MSS	MSS	MSS	MSI	MSS	MSS	MSS	MSS	MSS	MSS
	386T_Targeted	Endometrial	MSS	MSS	0.0441	2.256	11.076	0.365944	MSS	MSS	MSS	MSS	MSS	MSS	MSS	MSS	MSS	MSS	MSS	MSS	MSS	MSS	MSS	MSS	MSS	MSS	MSS	MSS	MSS	MSS	MSS	MSS	MSI	MSS	MSS	MSS	MSS	MSS	MSS	MSS	MSS	MSS	MSI	MSS	MSI	MSS	MSS	MSS	MSS
	387T_Targeted	Lung	MSS	MSS	0.0441	-14.0111	-5.1911	7.87936	MSS	MSS	MSS	MSI	MSS	MSS	MSS	MSS	MSS	MSS	MSS	MSS	MSS	MSS	MSS	MSS	MSS	MSS	MSS	MSS	MSS	MSS	MSS	MSS	MSI	MSS	MSS	MSS	MSS	MSS	MSS	MSS	MSS	MSS	MSS	MSS	MSS	MSS	MSS	MSS	MSS
	392T_Targeted	Lung	MSS	MSS	0.0588	-4.8053	6.9547	6.2981	MSS	MSI	MSS	MSI	MSS	MSS	MSS	MSS	MSS	MSS	MSS	MSS	MSS	MSS	MSS	MSS	MSS	MSS	MSS	MSS	MSS	MSS	MSS	MSS	MSS	MSS	MSS	MSS	MSS	MSS	MSS	MSS	MSS	MSS	MSS	MSS	MSS	MSS	MSS	MSI	MSS
	394T_Targeted	Lung	MSS	MSS	0.0147	-7.3026	-4.3626	2.24751	MSS	MSS	MSS	MSS	MSI	MSS	MSS	MSS	MSS	MSS	MSS	MSS	MSS	MSS	MSS	MSS	MSS	MSS	MSS	MSS	MSS	MSS	MSS	MSS	MSS	MSS	MSS	MSS	MSS	MSS	MSS	MSS	MSS	MSS	MSS	MSS	MSS	MSS	MSS	MSS	MSS
	651T_Targeted	Gastric	MSS	MSS	0.0735	0.7899	15.4899	1.1953	MSS	MSS	MSS	MSS	MSI	MSS	MSS	MSS	MSI	MSS	MSS	MSS	MSS	MSS	MSS	MSS	MSS	MSS	MSS	MSI	MSS	MSS	MSS	MSS	MSS	MSS	MSS	MSS	MSS	MSS	MSS	MSS	MSI	MSS	MSS	MSS	MSI	MSS	MSS	MSS	MSS
	397T_Targeted	Lung	MSS	MSS	0.0441	-76.6537	-67.8337	61.8436	MSS	MSS	MSS	MSI	MSS	MSS	MSS	MSS	MSS	MSS	MSS	MSS	MSS	MSS	MSS	MSS	MSS	MSS	MSS	MSS	MSS	MSI	MSS	MSS	MSI	MSS	MSS	MSS	MSS	MSS	MSS	MSS	MSS	MSS	MSS	MSS	MSS	MSS	MSS	MSS	MSS
	400T_Targeted	Lung	MSS	MSS	0.0746	-6.7902	8.1298	5.54646	MSS	noData	MSS	MSI	MSS	MSS	MSI	MSS	MSS	MSS	MSS	MSS	MSS	MSS	MSS	MSS	MSS	MSS	MSS	MSS	MSS	MSS	MSS	MSS	MSS	MSS	MSI	MSS	MSS	MSS	MSS	MSS	MSS	MSS	MSI	MSS	MSI	MSS	MSS	MSS	MSS
	402T_Targeted	Lung	MSS	MSS	0.0588	-15.6581	-3.8981	3.79342	MSS	MSS	MSS	MSI	MSS	MSS	MSS	MSS	MSS	MSS	MSS	MSS	MSS	MSS	MSS	MSS	MSS	MSS	MSS	MSS	MSS	MSS	MSS	MSS	MSS	MSS	MSI	MSS	MSS	MSS	MSS	MSS	MSS	MSS	MSI	MSS	MSI	MSS	MSS	MSS	MSS
	652T_Targeted	Other	MSS	MSS	0.1176	3.9039	27.4239	3.79342	MSS	MSS	MSS	MSI	MSS	MSS	MSS	MSI	MSI	MSS	MSS	MSS	MSS	MSS	MSS	MSS	MSS	MSS	MSS	MSI	MSS	MSS	MSS	MSS	MSS	MSS	MSS	MSS	MSS	MSS	MSS	MSS	MSI	MSS	MSI	MSS	MSI	MSS	MSS	MSS	MSS
	406T_Targeted	Lung	MSS	MSS	0.0735	-3.2442	11.4558	2.538	MSS	MSS	MSS	MSS	MSS	MSS	MSI	MSS	MSS	MSS	MSS	MSS	MSS	MSS	MSS	MSS	MSS	MSS	MSS	MSS	MSS	MSS	MSS	MSS	MSS	MSS	MSS	MSS	MSS	MSS	MSS	MSS	MSS	MSS	MSI	MSS	MSI	MSS	MSS	MSS	MSS
	653T_Targeted	Gastric	MSS	MSS	0.1029	-6.4108	14.1692	1.96732	MSS	MSS	MSS	MSI	MSS	MSS	MSI	MSS	MSS	MSS	MSS	MSS	MSS	MSS	MSS	MSS	MSS	MSS	MSS	MSI	MSS	MSI	MSS	MSS	MSI	MSS	MSS	MSS	MSS	MSS	MSS	MSS	MSS	MSS	MSS	MSS	MSI	MSS	MSS	MSS	MSS
	408T_Targeted	Lung	MSS	MSS	0.0294	-13.7886	-7.9086	10.4289	MSS	MSS	MSS	MSS	MSI	MSS	MSS	MSS	MSS	MSS	MSS	MSS	MSS	MSS	MSS	MSS	MSS	MSS	MSS	MSS	MSS	MSS	MSS	MSS	MSS	MSS	MSS	MSS	MSS	MSS	MSS	MSS	MSI	MSS	MSS	MSS	MSS	MSS	MSS	MSS	MSS
	654T_Targeted	CRC	MSS	MSS	0.1324	0.4168	26.8968	4.47189	MSS	MSS	MSS	MSS	MSI	MSS	MSS	MSS	MSI	MSS	MSS	MSS	MSS	MSS	MSS	MSS	MSS	MSS	MSS	MSI	MSS	MSS	MSS	MSS	MSI	MSI	MSS	MSS	MSS	MSS	MSS	MSS	MSS	MSS	MSI	MSS	MSI	MSS	MSS	MSS	MSS
	655T_Targeted	Gastric	MSS	MSS	0.0909	-0.287	17.893	2.24751	MSS	noData	MSS	MSI	MSS	MSS	MSI	MSS	MSS	MSS	MSS	MSS	MSS	MSS	MSS	MSS	MSS	MSS	MSS	MSS	MSS	MSS	MSS	MSS	MSI	MSS	MSS	MSS	MSS	MSS	MSS	MSS	MSI	MSS	MSS	MSS	MSI	MSS	MSS	MSS	MSS
	925T_Targeted	NSCLC	MSS	MSS	0.0588	-0.9613	10.7987	2.24751	MSS	MSS	MSS	MSS	MSS	MSS	MSS	MSS	MSS	MSS	MSS	MSS	MSS	MSS	MSS	MSS	MSS	MSS	MSS	MSS	MSS	MSS	MSS	MSS	MSS	MSS	MSS	MSS	MSS	MSS	MSS	MSS	MSI	MSS	MSI	MSS	MSI	MSS	MSS	MSS	MSS
	412T_Targeted	Other	MSS	MSS	0.0294	4.7	10.58	2.24751	MSS	MSS	MSS	MSI	MSS	MSS	MSS	MSS	MSS	MSS	MSS	MSS	MSS	MSS	MSS	MSS	MSS	MSS	MSS	MSS	MSS	MSS	MSS	MSS	MSS	MSS	MSS	MSS	MSS	MSS	MSS	MSS	MSS	MSS	MSI	MSS	MSS	MSS	MSS	MSS	MSS
	845T_Targeted	Gastric	MSI-H	MSI-H	0.8548	19.3217	190.282	29.8179	MSI	noData	MSI	MSI	MSI	noData	MSI	MSI	MSI	MSI	MSI	MSI	noData	MSI	MSI	MSS	MSI	MSI	MSI	MSI	MSI	MSI	MSI	MSI	MSI	MSI	noData	MSI	MSI	MSS	MSI	MSS	MSI	MSI	MSI	MSI	MSI	MSI	MSS	MSI	MSI
	846T_Targeted	Gastric	MSI-H	MSI-H	0.8507	54.842	224.982	50.4534	MSI	noData	MSI	MSI	MSI	MSI	MSI	MSI	MSS	MSI	MSI	MSI	MSS	MSI	MSI	MSI	MSI	MSI	MSS	MSI	MSI	MSI	MSI	MSI	MSI	MSI	MSI	MSI	MSI	MSS	MSI	MSI	MSI	MSI	MSI	MSI	MSI	MSI	MSS	MSI	MSS
	847T_Targeted	Gastric	MSI-H	MSI-H	0.7937	46.3574	205.097	46.3563	MSI	noData	MSI	noData	MSI	MSS	MSI	MSI	MSI	MSI	MSI	MSI	MSS	MSI	MSI	MSI	MSI	MSI	MSS	MSI	MSI	MSI	MSI	MSS	MSI	MSI	noData	MSS	MSI	MSI	MSI	MSI	MSI	MSI	MSI	MSI	MSI	MSS	MSS	MSI	MSI
	680T_Targeted	Other	MSS	MSS	0.1324	-17.606	8.874	8.70654	MSS	MSS	MSS	MSI	MSI	MSS	MSS	MSS	MSS	MSS	MSS	MSS	MSS	MSS	MSS	MSS	MSS	MSS	MSS	MSS	MSS	MSS	MSS	MSS	MSI	MSS	MSS	MSS	MSS	MSS	MSS	MSS	MSI	MSS	MSI	MSS	MSI	MSS	MSS	MSS	MSS
	702T_Targeted	Other	MSS	MSS	0.0462	-5.4986	3.7414	1.1953	MSS	noData	MSS	MSS	MSI	noData	MSS	MSI	MSS	MSS	MSS	MSS	noData	MSS	MSS	MSS	MSS	MSS	MSS	MSS	MSS	MSS	MSS	MSS	MSS	MSS	MSS	MSS	MSS	MSS	MSS	MSS	MSS	MSS	MSI	MSS	MSS	MSS	MSS	MSS	MSS
	714T_Targeted	Other	MSS	MSS	0.0597	-5.5433	6.3967	1.96732	MSS	MSS	MSS	noData	MSI	MSS	MSS	MSI	MSS	MSS	MSS	MSS	MSS	MSS	MSS	MSS	MSS	MSS	MSS	MSS	MSS	MSS	MSS	MSS	MSS	MSS	MSS	MSS	MSS	MSS	MSS	MSS	MSS	MSS	MSI	MSS	MSI	MSS	MSS	MSS	MSS
	719T_Targeted	Other	MSS	MSS	0.0441	-43.566	-34.746	17.6023	MSS	MSS	MSS	MSI	MSS	MSS	MSS	MSS	MSS	MSS	MSS	MSS	MSS	MSS	MSS	MSS	MSS	MSS	MSS	MSS	MSS	MSS	MSS	MSS	MSI	MSS	MSS	MSS	MSS	MSS	MSS	MSS	MSS	MSS	MSS	MSS	MSS	MSS	MSS	MSS	MSS
	656T_Targeted	Gastric	MSI-H	MSI-H	0.4853	44.4927	141.553	32.225	MSS	MSI	MSI	MSI	MSI	MSS	MSI	MSS	MSI	MSS	MSI	MSI	MSS	MSI	MSS	MSS	MSI	MSS	MSS	MSS	MSI	MSI	MSS	MSI	MSI	MSS	MSI	MSS	MSI	MSS	MSI	MSS	MSS	MSS	MSS	MSS	MSI	MSI	MSS	MSS	MSI
	716T_Targeted	Breast	MSS	MSS	0.0896	-5.708	12.212	7.07616	MSS	MSS	MSS	MSS	MSI	MSS	MSS	MSS	MSI	MSS	MSS	MSS	MSS	MSS	MSS	MSS	MSS	MSS	MSS	MSS	MSS	MSS	MSS	MSS	MSI	MSS	MSS	MSS	MSS	MSS	MSS	MSS	MSI	MSS	MSI	MSS	MSI	MSS	MSS	MSS	MSS
	660T_Targeted	Other	MSI-H	MSI-H	0.5294	17.4007	123.281	21.2894	MSI	MSI	MSI	MSI	MSI	MSS	MSI	MSI	MSI	MSS	MSS	MSI	MSS	MSS	MSS	MSS	MSS	MSI	MSI	MSI	MSS	MSI	MSS	MSI	MSI	MSI	MSI	MSS	MSI	MSS	MSI	MSS	MSI	MSS	MSS	MSI	MSI	MSI	MSS	MSI	MSS
	678T_Targeted	Breast	MSS	MSS	0.0147	-1.8304	1.1096	1.1953	MSS	MSI	MSS	MSS	MSS	MSS	MSS	MSS	MSS	MSS	MSS	MSS	MSS	MSS	MSS	MSS	MSS	MSS	MSS	MSS	MSS	MSS	MSS	MSS	MSS	MSS	MSS	MSS	MSS	MSS	MSS	MSS	MSS	MSS	MSS	MSS	MSS	MSS	MSS	MSS	MSS
	698T_Targeted	Stomach	MSS	MSS	0.0149	-9.3574	-6.3774	5.54646	MSS	MSS	MSS	noData	MSI	MSS	MSS	MSS	MSS	MSS	MSS	MSS	MSS	MSS	MSS	MSS	MSS	MSS	MSS	MSS	MSS	MSS	MSS	MSS	MSS	MSS	MSS	MSS	MSS	MSS	MSS	MSS	MSS	MSS	MSS	MSS	MSS	MSS	MSS	MSS	MSS
	705T_Targeted	Stomach	MSS	MSS	0.0441	-3.1346	5.6854	4.47189	MSS	MSS	MSS	MSS	MSS	MSS	MSS	MSI	MSS	MSS	MSS	MSS	MSS	MSS	MSS	MSS	MSS	MSS	MSS	MSS	MSS	MSS	MSS	MSS	MSI	MSS	MSS	MSS	MSS	MSS	MSS	MSS	MSS	MSS	MSS	MSS	MSS	MSS	MSS	MSS	MSS
	683T_Targeted	Breast	MSS	MSS	0.0147	-8.5597	-5.6197	3.79342	MSS	MSS	MSS	MSS	MSS	MSS	MSS	MSS	MSS	MSS	MSS	MSS	MSS	MSS	MSS	MSS	MSS	MSS	MSS	MSS	MSS	MSS	MSS	MSS	MSI	MSS	MSS	MSS	MSS	MSS	MSS	MSS	MSS	MSS	MSS	MSS	MSS	MSS	MSS	MSS	MSS
	694T_Targeted	Stomach	MSS	MSS	0.0746	-2.8184	12.1016	2.83828	MSS	MSI	MSS	MSI	MSS	noData	MSS	MSS	MSS	MSS	MSS	MSS	MSS	MSS	MSS	MSS	MSS	MSS	MSS	MSS	MSS	MSS	MSS	MSS	MSS	MSS	MSS	MSI	MSS	MSS	MSS	MSS	MSS	MSS	MSI	MSS	MSI	MSS	MSS	MSS	MSS
	696T_Targeted	Stomach	MSS	MSS	0.1045	-0.4468	20.4532	0.747028	MSS	MSS	MSS	MSI	MSS	MSS	MSS	MSI	MSS	MSS	MSS	MSS	MSS	MSS	MSS	MSS	MSS	MSS	MSS	MSS	MSS	MSS	MSS	MSS	MSS	MSS	MSS	MSS	MSS	MSS	MSS	MSS	MSS	MSS	MSS	MSI	MSI	MSS	MSS	MSS	MSS
	676T_Targeted	Other	MSS	MSS	0.0588	-15.0066	-3.2466	5.91889	MSS	MSS	MSS	MSS	MSI	MSS	MSS	MSS	MSS	MSS	MSS	MSS	MSS	MSS	MSS	MSI	MSS	MSS	MSS	MSS	MSS	MSS	MSS	MSS	MSS	MSS	MSS	MSS	MSS	MSS	MSS	MSS	MSS	MSS	MSI	MSS	MSI	MSS	MSS	MSS	MSS
	679T_Targeted	Other	MSS	MSS	0.0735	-6.1145	8.5855	7.07616	MSS	MSS	MSS	MSS	MSS	MSS	MSS	MSI	MSS	MSS	MSS	MSS	MSS	MSS	MSS	MSS	MSS	MSS	MSS	MSS	MSS	MSS	MSS	MSS	MSS	MSS	MSS	MSS	MSS	MSS	MSS	MSS	MSI	MSS	MSI	MSS	MSS	MSS	MSS	MSS	MSI
	711T_Targeted	Stomach	MSS	MSS	0.0147	-0.5879	2.3521	3.79342	MSS	MSS	MSS	MSS	MSS	MSS	MSS	MSI	MSS	MSS	MSS	MSS	MSS	MSS	MSS	MSS	MSS	MSS	MSS	MSS	MSS	MSS	MSS	MSS	MSS	MSS	MSS	MSS	MSS	MSS	MSS	MSS	MSS	MSS	MSS	MSS	MSS	MSS	MSS	MSS	MSS
	675T_Targeted	NSCLC	MSS	MSS	0.0441	2.9369	11.7569	1.96732	MSS	MSS	MSS	MSI	MSS	MSS	MSS	MSS	MSS	MSS	MSS	MSS	MSS	MSS	MSS	MSS	MSS	MSS	MSS	MSS	MSS	MSS	MSS	MSS	MSS	MSS	MSS	MSS	MSS	MSS	MSS	MSS	MSS	MSS	MSI	MSS	MSI	MSS	MSS	MSS	MSS
	710T_Targeted	Stomach	MSS	MSS	0.0441	3.1833	12.0033	1.96732	MSS	MSS	MSS	MSI	MSS	MSS	MSS	MSS	MSI	MSS	MSS	MSS	MSS	MSS	MSS	MSS	MSS	MSS	MSS	MSS	MSS	MSS	MSS	MSS	MSS	MSS	MSS	MSS	MSS	MSS	MSS	MSS	MSS	MSS	MSS	MSS	MSS	MSS	MSS	MSS	MSS
	708T_Targeted	Stomach	MSS	MSS	0.0606	-0.0835	12.0365	4.1287	MSS	MSS	MSS	MSI	MSS	MSS	MSS	MSS	MSS	MSS	MSS	MSS	MSS	MSS	MSS	MSS	MSS	MSS	MSS	MSS	MSS	MSS	MSS	MSS	MSS	MSS	noData	MSS	MSS	MSS	MSS	MSS	MSS	MSS	MSI	MSS	MSI	MSS	MSS	MSS	MSS
	721T_Targeted	Other	MSS	MSS	0.0758	-25.1425	-9.9825	7.87936	MSS	noData	MSS	MSI	MSS	MSS	MSS	MSS	MSS	MSS	MSS	MSS	MSS	MSS	MSS	MSS	MSS	MSS	MSS	MSS	MSS	MSS	MSS	MSS	MSS	MSS	MSS	MSS	MSS	MSS	MSS	MSS	MSI	MSS	MSI	MSS	MSI	MSS	MSS	MSI	MSS
	692T_Targeted	Stomach	MSS	MSS	0.0441	-3.5453	5.2747	5.54646	MSS	MSS	MSS	MSI	MSS	MSS	MSS	MSS	MSS	MSS	MSS	MSS	MSS	MSS	MSS	MSS	MSS	MSS	MSS	MSS	MSS	MSS	MSS	MSS	MSS	MSS	MSS	MSS	MSS	MSS	MSS	MSS	MSS	MSS	MSI	MSS	MSI	MSS	MSS	MSS	MSS
	699T_Targeted	Stomach	MSS	MSS	0.0615	3.3623	15.6623	3.14787	MSS	MSS	MSS	MSS	MSI	noData	MSS	MSS	MSS	MSS	MSS	MSS	noData	MSS	MSS	MSS	MSS	MSS	MSS	MSS	MSS	MSS	MSS	MSS	MSS	MSS	noData	MSS	MSS	MSS	MSS	MSS	MSS	MSS	MSI	MSS	MSI	MSS	MSS	MSS	MSS
	693T_Targeted	Breast	MSS	MSS	0.0735	-3.1811	11.5189	1.96732	MSS	MSS	MSS	MSI	MSS	MSS	MSS	MSI	MSS	MSS	MSS	MSS	MSS	MSS	MSS	MSS	MSS	MSS	MSS	MSS	MSS	MSS	MSS	MSS	MSS	MSS	MSS	MSS	MSS	MSS	MSS	MSS	MSS	MSS	MSI	MSS	MSI	MSS	MSS	MSS	MSS
	682T_Targeted	Other	MSS	MSS	0.0735	-3.983	10.717	2.24751	MSS	MSS	MSS	MSI	MSS	MSS	MSS	MSS	MSI	MSS	MSI	MSS	MSS	MSS	MSS	MSS	MSS	MSS	MSS	MSS	MSS	MSS	MSS	MSS	MSS	MSS	MSS	MSS	MSS	MSS	MSS	MSS	MSS	MSS	MSS	MSS	MSI	MSS	MSS	MSS	MSS
	684T_Targeted	Other	MSS	MSS	0.0588	-11.2518	0.5082	5.54646	MSS	MSS	MSS	MSI	MSI	MSS	MSS	MSI	MSS	MSS	MSS	MSS	MSS	MSS	MSS	MSS	MSS	MSS	MSS	MSS	MSS	MSS	MSS	MSS	MSS	MSS	MSS	MSS	MSS	MSS	MSS	MSS	MSI	MSS	MSS	MSS	MSS	MSS	MSS	MSS	MSS
	685T_Targeted	Breast	MSS	MSS	0.1029	-0.6084	19.9716	1.44043	MSS	MSS	MSS	MSS	MSI	MSS	MSS	MSS	MSS	MSS	MSS	MSS	MSS	MSS	MSS	MSS	MSS	MSS	MSS	MSS	MSS	MSS	MSS	MSS	MSS	MSI	MSS	MSS	MSS	MSS	MSS	MSS	MSS	MSS	MSI	MSS	MSI	MSS	MSS	MSS	MSS
	720T_Targeted	Other	MSS	MSS	0.0147	-25.994	-23.054	10.4289	MSS	MSS	MSS	MSS	MSS	MSS	MSS	MSS	MSS	MSS	MSS	MSS	MSS	MSS	MSS	MSS	MSS	MSS	MSS	MSS	MSS	MSS	MSS	MSS	MSS	MSS	MSS	MSS	MSS	MSS	MSS	MSS	MSI	MSS	MSS	MSS	MSS	MSS	MSS	MSS	MSS
	709T_Targeted	Other	MSS	MSS	0.0294	-5.1934	0.6866	3.14787	MSS	MSS	MSS	MSS	MSS	MSS	MSS	MSS	MSS	MSS	MSS	MSS	MSS	MSS	MSS	MSS	MSS	MSS	MSS	MSS	MSS	MSS	MSS	MSS	MSI	MSS	MSS	MSS	MSS	MSS	MSS	MSS	MSS	MSS	MSS	MSS	MSS	MSS	MSS	MSS	MSS
	707T_Targeted	Stomach	MSS	MSS	0.0448	-5.0856	3.8744	1.1953	MSS	MSS	MSS	MSS	MSS	noData	MSS	MSS	MSS	MSS	MSS	MSS	MSS	MSS	MSS	MSS	MSS	MSS	MSS	MSS	MSS	MSS	MSS	MSS	MSS	MSI	MSS	MSS	MSS	MSS	MSS	MSS	MSS	MSS	MSI	MSS	MSI	MSS	MSS	MSS	MSS
	713T_Targeted	Stomach	MSS	MSS	0.0588	4.3546	16.1146	4.1287	MSS	MSS	MSS	MSS	MSS	MSS	MSS	MSS	MSS	MSS	MSS	MSS	MSS	MSS	MSS	MSS	MSS	MSS	MSS	MSS	MSS	MSS	MSS	MSS	MSI	MSS	MSI	MSS	MSS	MSS	MSS	MSS	MSS	MSS	MSS	MSS	MSS	MSS	MSS	MSS	MSS
	717T_Targeted	Other	MSS	MSS	0.0735	-6.8237	7.8763	4.1287	MSS	MSS	MSS	MSI	MSS	MSS	MSS	MSS	MSS	MSS	MSS	MSS	MSS	MSS	MSS	MSS	MSS	MSS	MSS	MSS	MSS	MSS	MSS	MSS	MSS	MSS	MSI	MSS	MSS	MSS	MSS	MSS	MSS	MSS	MSI	MSS	MSI	MSS	MSS	MSI	MSS
	697T_Targeted	Stomach	MSS	MSS	0.0882	-4.6763	12.9637	4.82275	MSS	MSS	MSS	MSI	MSS	MSS	MSS	MSS	MSS	MSS	MSS	MSS	MSS	MSS	MSS	MSS	MSS	MSS	MSS	MSS	MSS	MSI	MSS	MSS	MSI	MSS	MSS	MSS	MSS	MSS	MSS	MSS	MSS	MSS	MSS	MSS	MSS	MSS	MSS	MSI	MSS
	657T_Targeted	Other	MSI-H	MSI-H	0.5735	21.9615	136.661	20.7506	MSI	MSI	MSI	MSI	MSI	MSS	MSI	MSS	MSS	MSS	MSI	MSI	MSS	MSI	MSI	MSS	MSS	MSI	MSI	MSI	MSI	MSI	MSI	MSS	MSI	MSI	MSS	MSS	MSI	MSS	MSS	MSS	MSS	MSS	MSI	MSI	MSI	MSI	MSS	MSI	MSI
	700T_Targeted	Stomach	MSS	MSS	0.0735	4.1012	18.8012	4.1287	MSS	MSS	MSS	MSI	MSS	MSS	MSS	MSS	MSS	MSS	MSS	MSS	MSS	MSS	MSS	MSS	MSS	MSS	MSS	MSS	MSS	MSS	MSS	MSS	MSS	MSS	MSI	MSS	MSS	MSS	MSS	MSS	MSI	MSS	MSI	MSS	MSI	MSS	MSS	MSS	MSS
	725T_Targeted	Other	MSS	MSS	0.0294	-5.6544	0.2256	6.68391	MSS	MSS	MSS	MSI	MSS	MSS	MSS	MSS	MSS	MSS	MSS	MSS	MSS	MSS	MSS	MSS	MSS	MSS	MSS	MSS	MSS	MSS	MSS	MSS	MSI	MSS	MSS	MSS	MSS	MSS	MSS	MSS	MSS	MSS	MSS	MSS	MSS	MSS	MSS	MSS	MSS
	659T_Targeted	Other	MSI-H	MSI-H	0.2647	64.7287	117.669	39.1088	MSS	MSS	MSS	MSI	MSI	MSS	MSI	MSS	MSS	MSS	MSS	MSI	MSS	MSS	MSS	MSI	MSS	MSS	MSS	MSS	MSS	MSI	MSS	MSS	MSI	MSS	MSS	MSS	MSS	MSS	MSS	MSS	MSS	MSS	MSI	MSI	MSI	MSS	MSS	MSI	MSS
	658T_Targeted	Lung	MSI-H	MSI-H	0.6618	30.53	162.89	28.048	MSI	MSS	MSS	MSI	MSI	MSS	MSI	MSI	MSI	MSI	MSS	MSI	MSS	MSI	MSS	MSS	MSI	MSI	MSS	MSI	MSI	MSI	MSS	MSI	MSI	MSI	MSI	MSI	MSI	MSS	MSI	MSI	MSI	MSI	MSI	MSI	MSI	MSI	MSS	MSI	MSI
	701T_Targeted	Stomach	MSS	MSS	0.0588	-6.2323	5.5277	2.83828	MSS	MSI	MSS	MSI	MSS	MSS	MSS	MSS	MSS	MSS	MSS	MSS	MSS	MSS	MSS	MSS	MSS	MSS	MSS	MSS	MSS	MSS	MSS	MSS	MSI	MSS	MSS	MSS	MSS	MSS	MSS	MSS	MSS	MSS	MSS	MSS	MSS	MSS	MSS	MSS	MSS
	703T_Targeted	Stomach	MSS	MSS	0.0597	0.8895	12.8295	2.24751	MSS	MSS	MSS	MSS	MSS	MSS	MSS	MSS	MSS	MSS	MSS	MSS	MSS	MSS	MSS	MSS	MSS	MSS	MSS	MSS	MSS	MSS	MSS	MSS	MSI	MSS	MSS	MSS	MSS	MSS	MSS	MSS	MSS	MSS	MSI	MSS	MSI	MSS	MSS	MSS	MSS
	726T_Targeted	Lung	MSS	MSS	0.0588	-4.2729	7.4871	0.546957	MSS	MSS	MSS	MSI	MSS	MSS	MSS	MSS	MSS	MSS	MSS	MSS	MSS	MSS	MSS	MSS	MSS	MSS	MSS	MSS	MSS	MSS	MSS	MSS	MSS	MSS	MSS	MSS	MSS	MSS	MSS	MSS	MSS	MSS	MSI	MSS	MSI	MSS	MSS	MSS	MSS
	686T_Targeted	Breast	MSS	MSS	0.0147	-8.9006	-5.9606	2.83828	MSS	MSS	MSS	MSS	MSS	MSS	MSS	MSS	MSS	MSS	MSS	MSS	MSS	MSS	MSS	MSS	MSS	MSS	MSS	MSS	MSS	MSS	MSS	MSS	MSS	MSS	MSS	MSS	MSS	MSS	MSS	MSS	MSS	MSS	MSS	MSS	MSS	MSS	MSS	MSI	MSS
	695T_Targeted	Stomach	MSS	MSS	0.0746	1.6778	16.5978	4.1287	MSS	MSS	MSS	MSI	MSI	MSS	MSI	MSI	MSS	MSS	MSS	MSS	noData	MSS	MSS	MSS	MSS	MSS	MSS	MSS	MSS	MSS	MSS	MSS	MSI	MSS	MSS	MSS	MSS	MSS	MSS	MSS	MSS	MSS	MSS	MSS	MSS	MSS	MSS	MSS	MSS
	724T_Targeted	Lung	MSS	MSS	0.0441	-4.4001	4.4199	6.2981	MSS	MSS	MSS	MSI	MSS	MSS	MSS	MSS	MSS	MSS	MSS	MSS	MSS	MSS	MSS	MSS	MSS	MSS	MSS	MSS	MSS	MSS	MSS	MSS	MSS	MSS	MSS	MSS	MSS	MSS	MSS	MSS	MSS	MSS	MSI	MSS	MSI	MSS	MSS	MSS	MSS
	706T_Targeted	Stomach	MSI-H	MSI-H	0.9062	55.4361	236.676	59.6583	MSI	noData	MSI	MSI	MSI	noData	MSI	MSI	MSI	MSI	MSS	MSI	MSS	MSI	MSI	MSI	MSI	MSI	MSI	MSI	MSI	MSI	MSS	MSI	MSI	MSI	noData	MSI	MSI	MSI	MSI	MSI	MSI	MSI	MSI	MSI	MSI	MSI	MSS	MSI	MSI
	722T_Targeted	Other	MSS	MSS	0.0588	-26.5997	-14.8397	5.18101	MSS	MSS	MSS	MSI	MSS	MSS	MSS	MSS	MSI	MSS	MSS	MSS	MSS	MSS	MSS	MSS	MSS	MSS	MSS	MSS	MSS	MSS	MSS	MSS	MSS	MSS	MSS	MSI	MSS	MSS	MSS	MSS	MSS	MSS	MSS	MSS	MSS	MSS	MSS	MSS	MSS
	718T_Targeted	Other	MSS	MSS	0.0294	4.06	9.94	1.69806	MSS	MSS	MSS	MSI	MSS	MSS	MSS	MSS	MSS	MSS	MSS	MSS	MSS	MSS	MSS	MSS	MSS	MSS	MSS	MSS	MSS	MSS	MSS	MSS	MSS	MSS	MSS	MSS	MSS	MSS	MSS	MSS	MSI	MSS	MSS	MSS	MSS	MSS	MSS	MSS	MSS
	926T_Targeted	Gastric	MSS	MSS	0.0769	7.3595	22.7395	4.1287	MSS	MSS	MSS	MSI	MSI	MSS	MSS	MSS	MSS	MSS	MSS	MSS	MSS	MSS	MSS	MSS	MSS	MSS	MSS	MSS	MSS	MSS	MSS	MSS	noData	MSS	noData	MSS	MSS	MSS	MSS	MSS	MSS	MSS	MSI	MSS	MSI	MSS	MSS	MSS	MSS
	712T_Targeted	Stomach	MSS	MSS	0.0441	4.7993	13.6193	4.1287	MSS	MSS	MSS	MSS	MSS	MSS	MSS	MSS	MSS	MSS	MSS	MSS	MSS	MSS	MSS	MSS	MSS	MSS	MSS	MSS	MSS	MSS	MSS	MSS	MSS	MSS	MSS	MSS	MSS	MSS	MSS	MSS	MSI	MSS	MSI	MSS	MSI	MSS	MSS	MSS	MSS
	687T_Targeted	Stomach	MSS	MSS	0.0735	-10.5472	4.1528	6.2981	MSS	MSS	MSS	MSI	MSS	MSS	MSS	MSI	MSS	MSS	MSS	MSS	MSS	MSS	MSS	MSS	MSS	MSS	MSS	MSS	MSS	MSS	MSS	MSS	MSS	MSI	MSS	MSS	MSS	MSS	MSS	MSS	MSS	MSS	MSI	MSS	MSI	MSS	MSS	MSS	MSS
	715T_Targeted	Breast	MSS	MSS	0.0597	-11.7957	0.1443	3.14787	MSS	MSS	MSS	MSS	MSS	MSS	MSS	MSS	MSS	MSS	MSS	MSS	MSS	MSS	MSS	MSS	MSS	MSS	MSS	MSS	MSS	MSS	MSS	MSS	MSI	MSS	MSS	MSS	MSS	MSS	MSS	MSS	MSS	MSS	MSI	MSS	MSI	MSS	MSS	MSS	MSS
	723T_Targeted	Lung	MSS	MSS	0.0441	-6.2017	2.6183	3.79342	MSS	MSS	MSI	MSS	MSS	MSS	MSS	MSS	MSS	MSS	MSS	MSS	MSS	MSS	MSS	MSS	MSS	MSS	MSS	MSS	MSS	MSS	MSS	MSS	MSI	MSS	MSS	MSS	MSS	MSS	MSS	MSS	MSS	MSS	MSI	MSS	MSS	MSS	MSS	MSS	MSS
	681T_Targeted	Other	MSS	MSS	0.0441	-1.4685	7.3515	4.47189	MSS	MSS	MSS	MSI	MSS	MSS	MSS	MSI	MSS	MSS	MSS	MSS	MSS	MSS	MSS	MSS	MSS	MSS	MSS	MSS	MSS	MSS	MSS	MSS	MSS	MSS	MSS	MSS	MSS	MSS	MSS	MSS	MSS	MSS	MSS	MSS	MSS	MSS	MSS	MSS	MSS
	704T_Targeted	Stomach	MSS	MSS	0.0882	3.5871	21.2271	2.538	MSS	MSS	MSS	MSS	MSI	MSS	MSS	MSS	MSS	MSS	MSS	MSS	MSS	MSS	MSS	MSS	MSS	MSS	MSS	MSS	MSS	MSS	MSS	MSS	MSI	MSS	MSS	MSS	MSS	MSS	MSS	MSS	MSS	MSS	MSI	MSS	MSI	MSS	MSS	MSS	MSS
	669T_Targeted	Other	MSI-H	MSI-H	0.7794	11.5458	167.426	23.4831	MSI	MSI	MSI	MSI	MSI	MSS	MSI	MSI	MSI	MSI	MSI	MSI	MSS	MSI	MSI	MSI	MSI	MSI	MSI	MSI	MSI	MSI	MSI	MSI	MSI	MSI	MSI	MSI	MSI	MSI	MSI	MSS	MSI	MSI	MSI	MSI	MSI	MSI	MSS	MSI	MSS
	664T_Targeted	Stomach	MSI-H	MSI-H	0.6912	54.3998	192.64	26.8854	MSI	MSI	MSI	MSS	MSI	MSS	MSI	MSI	MSI	MSI	MSI	MSI	MSS	MSI	MSI	MSI	MSI	MSS	MSS	MSI	MSI	MSI	MSI	MSS	MSI	MSI	MSI	MSI	MSS	MSS	MSI	MSI	MSI	MSS	MSI	MSI	MSI	MSI	MSS	MSI	MSS
	665T_Targeted	Gastric	MSI-H	MSI-H	0.5147	53.9094	156.849	39.1088	MSS	MSS	MSS	MSI	MSI	MSI	MSS	MSI	MSS	MSI	MSI	MSS	MSS	MSI	MSS	MSI	MSS	MSS	MSI	MSI	MSS	MSI	MSS	MSI	MSI	MSI	MSI	MSI	MSI	MSS	MSI	MSS	MSI	MSS	MSI	MSS	MSI	MSI	MSS	MSI	MSI
	666T_Targeted	Other	MSI-H	MSI-H	0.2059	28.505	69.685	24.041	MSS	MSI	MSS	MSS	MSI	MSS	MSS	MSS	MSI	MSS	MSS	MSS	MSS	MSS	MSS	MSI	MSS	MSS	MSS	MSI	MSS	MSS	MSS	MSS	MSI	MSS	MSI	MSS	MSS	MSS	MSS	MSS	MSI	MSS	MSS	MSS	MSI	MSS	MSS	MSI	MSI
	662T_Targeted	Other	MSS	MSI-H	0.1194	34.1854	58.0654	18.1167	MSS	MSS	MSS	MSS	MSI	MSS	MSS	MSS	MSI	MSS	MSS	MSS	MSS	MSS	MSS	MSS	MSS	MSS	MSS	MSS	MSS	MSS	MSI	MSS	MSS	MSS	MSI	MSS	MSS	MSS	MSS	MSS	MSS	MSS	MSS	MSS	MSI	MSS	MSS	MSI	MSS
	667T_Targeted	Other	MSS	MSS	0.0441	-3.6671	5.1529	1.96732	MSS	MSS	MSS	MSS	MSS	MSS	MSS	MSS	MSS	MSS	MSS	MSS	MSS	MSS	MSS	MSS	MSS	MSS	MSS	MSS	MSS	MSS	MSS	MSS	MSS	MSS	MSS	MSS	MSS	MSS	MSS	MSS	MSS	MSS	MSS	MSS	MSI	MSS	MSS	MSS	MSS
	668T_Targeted	Other	MSS	MSS	0.0882	-4.1646	13.4754	0.963725	MSS	MSI	MSS	MSI	MSI	MSS	MSS	MSS	MSS	MSS	MSS	MSS	MSS	MSS	MSS	MSS	MSS	MSS	MSS	MSS	MSS	MSS	MSS	MSS	MSS	MSS	MSS	MSS	MSS	MSS	MSS	MSS	MSS	MSS	MSI	MSS	MSI	MSS	MSS	MSS	MSS
	663T_Targeted	Other	MSI-H	MSI-H	0.1029	55.878	76.458	24.6026	MSS	MSI	MSS	MSS	MSS	MSS	MSS	MSI	MSS	MSS	MSS	MSS	MSS	MSS	MSS	MSS	MSS	MSS	MSS	MSS	MSS	MSS	MSI	MSS	MSS	MSS	MSS	MSS	MSI	MSS	MSS	MSS	MSS	MSS	MSS	MSS	MSS	MSI	MSS	MSS	MSS
	661T_Targeted	Other	MSI-H	MSI-H	0.2941	19.5153	78.3353	8.70654	MSS	MSS	MSS	MSI	MSS	MSS	MSI	MSS	MSI	MSS	MSI	MSS	MSS	MSS	MSS	MSS	MSS	MSS	MSS	MSI	MSS	MSI	MSS	MSS	MSS	MSS	MSS	MSS	MSS	MSS	MSS	MSS	MSI	MSS	MSI	MSI	MSI	MSI	MSS	MSI	MSS
	670T_Targeted	Other	MSI-H	MSI-H	0.8657	50.4066	223.547	45.0127	MSI	noData	MSI	MSI	MSI	MSI	MSI	MSI	MSS	MSI	MSI	MSI	MSS	MSI	MSI	MSI	MSI	MSI	MSI	MSI	MSI	MSI	MSI	MSI	MSI	MSI	MSS	MSI	MSI	MSI	MSI	MSI	MSI	MSI	MSS	MSI	MSI	MSI	MSS	MSI	MSI
	671T_Targeted	Other	MSI-H	MSI-H	0.6029	184.389	304.969	190.483	MSI	MSI	MSI	MSI	MSI	MSS	MSS	MSS	MSI	MSI	MSS	MSI	MSS	MSI	MSS	MSI	MSI	MSI	MSS	MSI	MSI	MSI	MSS	MSS	MSI	MSS	MSS	MSI	MSI	MSI	MSI	MSS	MSI	MSI	MSS	MSS	MSI	MSI	MSS	MSI	MSI
	672T_Targeted	Other	MSI-H	MSI-H	0.4412	16.314	104.554	15.0949	MSI	MSI	MSI	MSI	MSI	MSS	MSS	MSS	MSS	MSS	MSI	MSI	MSS	MSI	MSS	MSS	MSS	MSI	MSS	MSI	MSI	MSI	MSI	MSS	MSI	MSS	MSS	MSI	MSS	MSS	MSS	MSS	MSI	MSS	MSI	MSS	MSI	MSS	MSS	MSS	MSS
	673T_Targeted	Other	MSI-H	MSI-H	0.1029	34.7181	55.2981	17.0921	MSS	MSS	MSS	MSI	MSS	MSS	MSS	MSS	MSI	MSI	MSS	MSS	MSS	MSS	MSS	MSS	MSS	MSS	MSS	MSS	MSS	MSS	MSS	MSS	MSS	MSS	MSS	MSS	MSS	MSS	MSS	MSS	MSI	MSS	MSS	MSS	MSS	MSS	MSS	MSS	MSS
	689T_Targeted	Stomach	MSI-H	MSI-H	0.7692	45.8157	199.656	43.6805	MSI	noData	MSI	MSI	MSI	noData	MSI	MSI	MSS	MSI	MSI	MSI	MSS	MSI	MSI	MSI	MSS	MSI	MSI	MSI	MSI	MSI	MSI	MSS	MSI	MSI	MSS	MSI	MSI	MSS	MSI	MSS	MSS	MSI	MSI	MSI	MSI	MSI	MSI	MSI	MSI
	727T_Targeted	Gastric	MSI-H	MSI-H	0.9265	41.7221	227.022	35.307	MSI	MSI	MSI	MSI	MSI	MSI	MSI	MSI	MSI	MSI	MSI	MSI	MSS	MSI	MSI	MSI	MSI	MSI	MSI	MSI	MSI	MSI	MSI	MSI	MSI	MSI	MSI	MSI	MSI	MSI	MSI	MSI	MSI	MSI	MSS	MSI	MSI	MSI	MSI	MSI	MSI
	674T_Targeted	Stomach	MSI-H	MSI-H	0.5588	7.5816	119.342	20.2157	MSI	MSI	MSI	MSI	MSS	MSS	MSI	MSS	MSI	MSI	MSI	MSI	MSS	MSS	MSS	MSI	MSI	MSS	MSS	MSI	MSI	MSS	MSS	MSS	MSI	MSI	MSS	MSI	MSI	MSS	MSI	MSS	MSI	MSS	MSI	MSI	MSI	MSI	MSS	MSI	MSI
	729T_Targeted	Gastric	MSI-H	MSI-H	0.4412	29.6583	117.898	23.4831	MSI	MSI	MSS	MSS	MSI	MSS	MSI	MSI	MSS	MSI	MSI	MSS	MSS	MSI	MSS	MSS	MSS	MSS	MSS	MSI	MSS	MSI	MSS	MSS	MSI	MSI	MSS	MSS	MSI	MSS	MSI	MSI	MSI	MSS	MSS	MSS	MSI	MSS	MSS	MSI	MSS
	691T_Targeted	Stomach	MSI-H	MSI-H	0.7576	36.2169	187.737	22.929	MSI	MSI	MSI	MSI	MSI	MSS	MSI	MSI	MSI	MSI	MSI	MSI	MSS	MSI	MSI	MSI	MSI	MSI	MSI	MSI	MSI	MSI	MSI	MSI	MSI	MSI	MSS	MSI	MSI	MSI	MSI	MSS	noData	MSI	MSS	MSI	MSI	MSI	MSS	MSI	MSI
	728T_Targeted	Gastric	MSI-H	MSI-H	0.6618	84.6754	217.035	76.1859	MSS	MSS	MSI	MSI	MSI	MSS	MSI	MSS	MSI	MSI	MSI	MSS	MSI	MSI	MSS	MSI	MSI	MSI	MSI	MSI	MSI	MSI	MSS	MSS	MSI	MSI	MSS	MSI	MSI	MSS	MSI	MSS	MSI	MSS	MSI	MSI	MSI	MSI	MSS	MSI	MSI
	688T_Targeted	Stomach	MSI-H	MSI-H	0.5672	36.6502	150.09	37.1941	MSI	MSI	MSS	MSI	MSI	MSS	MSI	MSI	MSI	MSI	MSS	MSS	MSS	MSS	MSI	MSI	MSI	MSS	MSI	MSI	MSI	MSI	MSS	MSS	MSI	MSI	MSI	MSI	MSS	MSS	MSI	MSS	MSI	MSS	MSI	MSI	MSS	MSI	MSS	MSS	MSI
	677T_Targeted	Stomach	MSI-H	MSI-H	0.5909	51.257	169.437	35.307	MSI	noData	MSI	MSI	MSI	MSS	MSI	MSS	MSS	MSS	MSI	MSI	MSS	MSI	MSS	MSS	MSS	MSI	MSS	MSI	MSS	MSI	MSS	MSS	MSI	MSI	MSI	MSI	MSI	MSS	MSI	MSI	MSI	MSI	MSI	MSS	MSI	MSI	MSS	MSI	MSI
	690T_Targeted	Stomach	MSI-H	MSI-H	0.7727	91.0554	245.595	68.5314	MSI	noData	MSI	MSI	MSI	MSS	MSI	MSI	MSI	MSI	MSI	MSI	MSS	MSI	MSS	MSI	MSI	MSI	MSI	MSI	MSI	MSI	MSI	MSI	MSI	MSI	MSI	MSS	MSI	MSS	MSI	MSS	MSI	MSS	MSI	MSI	MSI	MSI	MSS	MSI	MSI
[truncated: 27 more columns]

## Sheet: Fig 6
Figure 6
	Sample ID	Site	Operator	Instrument	Day	Replicate	Case Type	Combined MSI Score
	1	A	I	E	F	R1	FFPE	-55.3198
	1	A	I	E	F	R2	FFPE	-55.8314
	1	A	I	E	G	R2	FFPE	-55.266
	1	A	I	E	G	R1	FFPE	-59.0009
	1	A	I	E	H	R1	FFPE	-59.5663
	1	A	I	E	H	R2	FFPE	-55.8314
	1	A	J	D	F	R1	FFPE	-58.7714
	1	A	J	D	F	R2	FFPE	-55.8314
	1	A	J	D	G	R2	FFPE	-55.8314
	1	A	J	D	G	R1	FFPE	-55.266
	1	A	J	D	H	R2	FFPE	-58.7714
	1	A	J	D	H	R1	FFPE	-60.0779
	1	B	I	E	F	R1	FFPE	-58.2598
	1	B	I	E	F	R2	FFPE	-59.0009
	1	B	I	E	G	R2	FFPE	-52.2993
	1	B	I	E	G	R1	FFPE	-41.4579
	1	B	I	E	H	R2	FFPE	-61.5314
	1	B	I	E	H	R1	FFPE	-44.0714
	1	B	J	D	F	R2	FFPE	-54.7544
	1	B	J	D	F	R1	FFPE	-53.6325
	1	B	J	D	G	R1	FFPE	-58.2598
	1	B	J	D	G	R2	FFPE	-59.5663
	1	B	J	D	H	R2	FFPE	-51.8144
	1	B	J	D	H	R1	FFPE	-58.2598
	1	C	I	E	F	R2	FFPE	-56.0609
	1	C	I	E	F	R1	FFPE	-55.8314
	1	C	I	E	G	R1	FFPE	-55.266
	1	C	I	E	G	R2	FFPE	-56.5725
	1	C	I	E	H	R1	FFPE	-58.7714
	1	C	I	E	H	R2	FFPE	-55.8314
	1	C	J	D	F	R1	FFPE	-58.7714
	1	C	J	D	F	R2	FFPE	-58.7714
	1	C	J	D	G	R2	FFPE	-58.7714
	1	C	J	D	G	R1	FFPE	-55.8314
	1	C	J	D	H	R2	FFPE	-54.7544
	1	C	J	D	H	R1	FFPE	-56.5725
	2	A	I	E	F	R2	FFPE	-19.794
	2	A	I	E	F	R1	FFPE	-23.3234
	2	A	I	E	G	R2	FFPE	-24.2429
	2	A	I	E	G	R1	FFPE	-26.9409
	2	A	I	E	H	R1	FFPE	-21.6503
	2	A	I	E	H	R2	FFPE	-29.8809
	2	A	J	D	F	R1	FFPE	-27.3377
	2	A	J	D	F	R2	FFPE	-24.7136
	2	A	J	D	G	R2	FFPE	-24.5903
	2	A	J	D	H	R1	FFPE	-21.7736
	2	A	J	D	H	R2	FFPE	-27.3396
	2	B	I	E	F	R1	FFPE	-18.7597
	2	B	I	E	F	R2	FFPE	-23.4467
	2	B	I	E	G	R1	FFPE	-20.9376
	2	B	I	E	G	R2	FFPE	-15.4229
	2	B	I	E	H	R2	FFPE	-25.1626
	2	B	I	E	H	R1	FFPE	-13.2011
	2	B	J	D	F	R2	FFPE	-18.7103
	2	B	J	D	F	R1	FFPE	-20.2779
	2	B	J	D	G	R2	FFPE	-23.3234
	2	B	J	D	G	R1	FFPE	-23.8102
	2	B	J	D	H	R2	FFPE	-21.7736
	2	C	I	E	F	R2	FFPE	-27.707
	2	C	I	E	F	R1	FFPE	-20.3834
	2	C	I	E	G	R2	FFPE	-24.5903
	2	C	I	E	G	R1	FFPE	-15.0576
	2	C	I	E	H	R1	FFPE	-20.5067
	2	C	I	E	H	R2	FFPE	-23.4467
	2	C	J	D	F	R2	FFPE	-15.9449
	2	C	J	D	F	R1	FFPE	-18.8336
	2	C	J	D	G	R1	FFPE	-15.6825
	2	C	J	D	G	R2	FFPE	-24.0009
	2	C	J	D	H	R1	FFPE	-18.7103
	3	A	I	E	F	R2	Cell Line	-9.9432
	3	A	I	E	F	R1	Cell Line	-9.8025
	3	A	I	E	G	R1	Cell Line	-10.525
	3	A	I	E	G	R2	Cell Line	-10.0453
	3	A	I	E	H	R2	Cell Line	0.3259
	3	A	I	E	H	R1	Cell Line	1.7635
	3	A	J	D	F	R2	Cell Line	-13.6453
	3	A	J	D	F	R1	Cell Line	-11.4923
	3	A	J	D	G	R1	Cell Line	-7.4644
	3	A	J	D	G	R2	Cell Line	-0.9581
	3	A	J	D	H	R1	Cell Line	-13.4938
	3	A	J	D	H	R2	Cell Line	-5.9141
	3	B	I	D	F	R2	Cell Line	-12.28
	3	B	I	D	F	R1	Cell Line	-10.1185
	3	B	I	D	G	R1	Cell Line	-5.8032
	3	B	I	D	G	R2	Cell Line	-5.3198
	3	B	I	D	H	R2	Cell Line	-2.6359
	3	B	I	D	H	R1	Cell Line	4.2454
	3	B	I	E	F	R2	Cell Line	-11.663
	3	B	I	E	F	R1	Cell Line	-5.566
	3	B	I	E	G	R1	Cell Line	-10.2993
	3	B	I	E	G	R2	Cell Line	-2.6246
	3	B	I	E	H	R1	Cell Line	-5.1235
	3	B	I	E	H	R2	Cell Line	-3.6208
	3	B	J	D	F	R1	Cell Line	-8.494
	3	B	J	D	F	R2	Cell Line	-3.6851
	3	B	J	D	G	R1	Cell Line	-9.2027
	3	B	J	D	G	R2	Cell Line	-7.3653
	3	B	J	D	H	R2	Cell Line	-8.028
	3	B	J	D	H	R1	Cell Line	0.5074
	3	B	J	E	F	R1	Cell Line	-7.8486
	3	B	J	E	F	R2	Cell Line	-4.2067
	3	B	J	E	G	R2	Cell Line	-4.6921
	3	B	J	E	G	R1	Cell Line	1.155
	3	B	J	E	H	R2	Cell Line	-12.2501
	3	B	J	E	H	R1	Cell Line	-6.8356
	3	C	I	E	F	R1	Cell Line	-6.9404
	3	C	I	E	F	R2	Cell Line	-0.2735
	3	C	I	E	G	R1	Cell Line	-10.4941
	3	C	I	E	G	R2	Cell Line	-5.1867
	3	C	I	E	H	R2	Cell Line	-12.8523
	3	C	I	E	H	R1	Cell Line	-6.627
	3	C	J	D	F	R2	Cell Line	-8.7442
	3	C	J	D	F	R1	Cell Line	0.0238
	3	C	J	D	G	R2	Cell Line	-6.5799
	3	C	J	D	G	R1	Cell Line	-4.6176
	3	C	J	D	H	R1	Cell Line	-4.8251
	3	C	J	D	H	R2	Cell Line	-4.4812
	4	A	I	E	F	R1	Cell Line	-6.0073
	4	A	I	E	F	R2	Cell Line	-3.0673
	4	A	I	E	G	R2	Cell Line	-6.0073
	4	A	I	E	G	R1	Cell Line	-3.0673
	4	A	I	E	H	R1	Cell Line	-2.9673
	4	A	I	E	H	R2	Cell Line	2.9927
	4	A	J	D	F	R2	Cell Line	-6.0073
	4	A	J	D	F	R1	Cell Line	-5.7022
	4	A	J	D	G	R2	Cell Line	5.7527
	4	A	J	D	G	R1	Cell Line	11.9527
	4	A	J	D	H	R1	Cell Line	0.641
	4	A	J	D	H	R2	Cell Line	9.2327
	4	B	I	D	F	R2	Cell Line	-0.1273
	4	B	I	D	F	R1	Cell Line	-0.1273
	4	B	I	D	G	R1	Cell Line	5.0927
	4	B	I	D	G	R2	Cell Line	7.4178
	4	B	I	D	H	R1	Cell Line	0.1527
	4	B	I	D	H	R2	Cell Line	0.1527
	4	B	I	E	F	R2	Cell Line	-2.299
	4	B	I	E	F	R1	Cell Line	-0.1273
	4	B	I	E	G	R2	Cell Line	-2.6622
	4	B	I	E	G	R1	Cell Line	-1.939
	4	B	I	E	H	R1	Cell Line	-3.0673
	4	B	I	E	H	R2	Cell Line	-3.0673
	4	B	J	D	F	R2	Cell Line	2.9927
	4	B	J	D	F	R1	Cell Line	3.2578
	4	B	J	D	G	R1	Cell Line	2.8127
	4	B	J	D	G	R2	Cell Line	2.9927
	4	B	J	D	H	R1	Cell Line	0.0127
	4	B	J	D	H	R2	Cell Line	3.1727
	4	B	J	E	F	R2	Cell Line	3.1178
	4	B	J	E	F	R1	Cell Line	3.8861
	4	B	J	E	G	R2	Cell Line	-8.9473
	4	B	J	E	G	R1	Cell Line	-3.0673
	4	B	J	E	H	R2	Cell Line	0.1778
	4	B	J	E	H	R1	Cell Line	3.8861
	4	C	I	E	F	R1	Cell Line	-8.9473
	4	C	I	E	F	R2	Cell Line	-6.0073
	4	C	I	E	G	R2	Cell Line	-3.0673
	4	C	I	E	G	R1	Cell Line	2.8127
	4	C	I	E	H	R2	Cell Line	0.0127
	4	C	I	E	H	R1	Cell Line	2.9927
	4	C	J	D	F	R1	Cell Line	-6.0073
	4	C	J	D	F	R2	Cell Line	-5.7022
	4	C	J	D	G	R2	Cell Line	2.8127
	4	C	J	D	G	R1	Cell Line	3.1178
	4	C	J	D	H	R2	Cell Line	-8.9473
	4	C	J	D	H	R1	Cell Line	-2.4873
	5	A	I	E	F	R2	Cell Line	2.5054
	5	A	I	E	F	R1	Cell Line	2.5054
	5	A	I	E	G	R1	Cell Line	2.5054
	5	A	I	E	G	R2	Cell Line	6.2594
	5	A	I	E	H	R1	Cell Line	7.7636
	5	A	I	E	H	R2	Cell Line	17.2054
	5	A	J	D	F	R2	Cell Line	-0.4346
	5	A	J	D	F	R1	Cell Line	2.5054
	5	A	J	D	G	R1	Cell Line	-0.4346
	5	A	J	D	G	R2	Cell Line	5.4454
	5	A	J	D	H	R2	Cell Line	7.7636
	5	A	J	D	H	R1	Cell Line	9.0654
	5	B	I	D	F	R2	Cell Line	0.3794
	5	B	I	D	F	R1	Cell Line	3.0317
	5	B	I	D	G	R1	Cell Line	2.9254
	5	B	I	D	G	R2	Cell Line	7.0254
	5	B	I	D	H	R1	Cell Line	-0.2546
	5	B	I	D	H	R2	Cell Line	5.0036
	5	B	I	E	F	R2	Cell Line	-3.3746
	5	B	I	E	F	R1	Cell Line	0.5521
	5	B	I	E	G	R2	Cell Line	3.0654
	5	B	I	E	G	R1	Cell Line	3.5994
	5	B	I	E	H	R2	Cell Line	-3.3746
	5	B	I	E	H	R1	Cell Line	2.5054
	5	B	J	D	F	R1	Cell Line	2.6454
	5	B	J	D	F	R2	Cell Line	11.7976
	5	B	J	D	G	R2	Cell Line	2.5054
	5	B	J	D	G	R1	Cell Line	4.8236
	5	B	J	D	H	R2	Cell Line	5.8054
	5	B	J	D	H	R1	Cell Line	11.6054
	5	B	J	E	F	R1	Cell Line	-0.4346
	5	B	J	E	F	R2	Cell Line	3.3194
	5	B	J	E	G	R1	Cell Line	-1.0564
	5	B	J	E	G	R2	Cell Line	11.3254
	5	B	J	E	H	R1	Cell Line	-0.4346
	5	B	J	E	H	R2	Cell Line	8.3854
	5	C	I	E	F	R1	Cell Line	5.4454
	5	C	I	E	F	R2	Cell Line	5.4454
	5	C	I	E	G	R2	Cell Line	5.4454
	5	C	I	E	G	R1	Cell Line	14.2654
	5	C	I	E	H	R2	Cell Line	5.6254
	5	C	I	E	H	R1	Cell Line	12.1454
	5	C	J	D	F	R2	Cell Line	5.4454
	5	C	J	D	F	R1	Cell Line	7.7636
	5	C	J	D	G	R2	Cell Line	4.8236
	5	C	J	D	G	R1	Cell Line	-0.4346
	5	C	J	D	H	R2	Cell Line	2.5054
	5	C	J	D	H	R1	Cell Line	5.4454
	6	A	I	E	F	R1	FFPE	7.637
	6	A	I	E	F	R2	FFPE	9.3429
	6	A	I	E	G	R2	FFPE	4.697
	6	A	I	E	G	R1	FFPE	10.577
	6	A	I	E	H	R1	FFPE	13.517
	6	A	I	E	H	R2	FFPE	13.517
	6	A	J	D	F	R2	FFPE	7.637
	6	A	J	D	F	R1	FFPE	7.637
	6	A	J	D	H	R2	FFPE	10.577
	6	A	J	D	H	R1	FFPE	7.637
	6	B	I	E	F	R1	FFPE	7.637
	6	B	I	E	F	R2	FFPE	10.577
	6	B	I	E	G	R1	FFPE	7.637
	6	B	I	E	G	R2	FFPE	4.697
	6	B	I	E	H	R2	FFPE	7.637
	6	B	I	E	H	R1	FFPE	10.577
	6	B	J	D	F	R1	FFPE	13.517
	6	B	J	D	F	R2	FFPE	13.517
	6	B	J	D	G	R1	FFPE	10.577
	6	B	J	D	G	R2	FFPE	7.637
	6	B	J	D	H	R1	FFPE	10.577
	6	B	J	D	H	R2	FFPE	7.637
	6	C	I	E	F	R1	FFPE	10.577
	6	C	I	E	F	R2	FFPE	7.637
	6	C	I	E	G	R1	FFPE	10.577
	6	C	I	E	G	R2	FFPE	10.577
	6	C	I	E	H	R1	FFPE	9.3429
	6	C	I	E	H	R2	FFPE	7.637
	6	C	J	D	F	R2	FFPE	16.031
	6	C	J	D	F	R1	FFPE	15.2229
	6	C	J	D	G	R2	FFPE	9.3429
	6	C	J	D	G	R1	FFPE	9.3429
	6	C	J	D	H	R2	FFPE	4.697
	6	C	J	D	H	R1	FFPE	10.577
	7	A	I	E	F	R1	Cell Line?	10.3104
	7	A	I	E	F	R2	Cell Line?	7.3704
	7	A	I	E	G	R2	Cell Line?	16.1904
	7	A	I	E	G	R1	Cell Line?	7.3704
	7	A	I	E	H	R2	Cell Line?	16.1904
	7	A	I	E	H	R1	Cell Line?	10.3104
	7	A	J	D	F	R1	Cell Line?	13.2504
	7	A	J	D	F	R2	Cell Line?	10.3104
	7	A	J	D	H	R1	Cell Line?	16.1904
	7	A	J	D	H	R2	Cell Line?	7.3704
	7	B	I	E	F	R2	Cell Line?	10.3104
	7	B	I	E	F	R1	Cell Line?	10.3104
	7	B	I	E	G	R1	Cell Line?	16.1904
	7	B	I	E	G	R2	Cell Line?	10.3104
	7	B	I	E	H	R2	Cell Line?	10.3104
	7	B	I	E	H	R1	Cell Line?	7.3704
	7	B	J	D	F	R2	Cell Line?	10.3104
	7	B	J	D	F	R1	Cell Line?	16.1904
	7	B	J	D	G	R2	Cell Line?	13.2504
	7	B	J	D	G	R1	Cell Line?	19.1304
	7	B	J	D	H	R1	Cell Line?	7.3704
	7	B	J	D	H	R2	Cell Line?	12.4824
	7	C	I	E	F	R1	Cell Line?	7.3704
	7	C	I	E	F	R2	Cell Line?	7.3704
	7	C	I	E	G	R1	Cell Line?	10.3104
	7	C	I	E	G	R2	Cell Line?	7.3704
	7	C	I	E	H	R1	Cell Line?	10.3104
	7	C	I	E	H	R2	Cell Line?	7.3704
	7	C	J	D	F	R1	Cell Line?	10.3104
	7	C	J	D	F	R2	Cell Line?	13.7104
	7	C	J	D	G	R1	Cell Line?	7.3704
	7	C	J	D	G	R2	Cell Line?	10.3104
	7	C	J	D	H	R2	Cell Line?	4.4304
	7	C	J	D	H	R1	Cell Line?	7.3704
	8	A	I	E	F	R1	FFPE	11.0285
	8	A	I	E	F	R2	FFPE	6.7924
	8	A	I	E	G	R2	FFPE	11.0285
	8	A	I	E	G	R1	FFPE	9.7324
	8	A	I	E	H	R2	FFPE	13.9685
	8	A	I	E	H	R1	FFPE	8.0885
	8	A	J	D	F	R1	FFPE	5.165
	8	A	J	D	F	R2	FFPE	8.0885
	8	A	J	D	G	R1	FFPE	8.0885
	8	A	J	D	G	R2	FFPE	8.105
	8	A	J	D	H	R1	FFPE	11.0285
	8	A	J	D	H	R2	FFPE	11.0285
	8	B	I	E	F	R2	FFPE	8.0885
	8	B	I	E	F	R1	FFPE	16.9085
	8	B	I	E	G	R1	FFPE	19.8485
	8	B	I	E	G	R2	FFPE	11.1685
	8	B	I	E	H	R2	FFPE	11.0285
	8	B	I	E	H	R1	FFPE	9.7324
	8	B	J	D	F	R1	FFPE	9.4011
	8	B	J	D	F	R2	FFPE	8.0885
	8	B	J	D	G	R2	FFPE	8.0885
	8	B	J	D	G	R1	FFPE	12.6724
	8	B	J	D	H	R1	FFPE	11.0285
	8	B	J	D	H	R2	FFPE	9.4011
	8	C	I	E	F	R1	FFPE	12.6724
	8	C	I	E	F	R2	FFPE	11.0285
	8	C	I	E	G	R2	FFPE	11.0285
	8	C	I	E	G	R1	FFPE	11.0285
	8	C	I	E	H	R2	FFPE	3.8524
	8	C	I	E	H	R1	FFPE	8.0885
	8	C	J	D	F	R1	FFPE	13.9685
	8	C	J	D	F	R2	FFPE	11.0285
	8	C	J	D	G	R1	FFPE	12.3411
	8	C	J	D	G	R2	FFPE	13.9685
	8	C	J	D	H	R1	FFPE	13.9685
	8	C	J	D	H	R2	FFPE	8.0885
	9	A	I	E	F	R1	FFPE	8.6009
	9	A	I	E	F	R2	FFPE	14.4809
	9	A	I	E	G	R1	FFPE	11.5409
	9	A	I	E	G	R2	FFPE	11.5409
	9	A	I	E	H	R1	FFPE	14.4809
	9	A	I	E	H	R2	FFPE	11.5409
	9	A	J	D	F	R2	FFPE	11.5409
	9	A	J	D	F	R1	FFPE	11.5409
	9	A	J	D	G	R1	FFPE	11.5409
	9	A	J	D	H	R1	FFPE	14.4809
	9	A	J	D	H	R2	FFPE	14.4809
	9	B	I	E	F	R2	FFPE	17.4209
	9	B	I	E	F	R1	FFPE	8.6009
	9	B	I	E	G	R2	FFPE	14.4809
	9	B	I	E	G	R1	FFPE	14.4809
	9	B	I	E	H	R2	FFPE	17.263
	9	B	I	E	H	R1	FFPE	17.4209
	9	B	J	D	F	R1	FFPE	20.3609
	9	B	J	D	F	R2	FFPE	14.4809
	9	B	J	D	G	R1	FFPE	17.4209
	9	B	J	D	G	R2	FFPE	11.5409
	9	B	J	D	H	R2	FFPE	11.5409
	9	B	J	D	H	R1	FFPE	14.4809
	9	C	I	E	F	R2	FFPE	11.5409
	9	C	I	E	F	R1	FFPE	5.7609
	9	C	I	E	G	R2	FFPE	17.4209
	9	C	I	E	G	R1	FFPE	11.5409
	9	C	I	E	H	R1	FFPE	8.6009
	9	C	I	E	H	R2	FFPE	11.5409
	9	C	J	D	F	R1	FFPE	14.4809
	9	C	J	D	F	R2	FFPE	20.3609
	9	C	J	D	G	R2	FFPE	17.4209
	9	C	J	D	G	R1	FFPE	11.5409
	9	C	J	D	H	R2	FFPE	11.5409
	9	C	J	D	H	R1	FFPE	17.4209
	10	A	I	E	F	R1	FFPE	10.1446
	10	A	I	E	F	R2	FFPE	11.4068
	10	A	I	E	G	R2	FFPE	14.3468
	10	A	I	E	G	R1	FFPE	10.1446
	10	A	I	E	H	R2	FFPE	18.9646
	10	A	I	E	H	R1	FFPE	11.4068
	10	A	J	D	F	R1	FFPE	14.3468
	10	A	J	D	F	R2	FFPE	10.1446
	10	A	J	D	G	R1	FFPE	17.2868
	10	A	J	D	H	R1	FFPE	17.2868
	10	A	J	D	H	R2	FFPE	13.0846
	10	B	I	E	F	R2	FFPE	17.2868
	10	B	I	E	F	R1	FFPE	14.3468
	10	B	I	E	G	R2	FFPE	14.3468
	10	B	I	E	G	R1	FFPE	11.4068
	10	B	I	E	H	R2	FFPE	18.9646
	10	B	I	E	H	R1	FFPE	11.4068
	10	B	J	D	F	R1	FFPE	14.3468
	10	B	J	D	F	R2	FFPE	11.4068
	10	B	J	D	G	R2	FFPE	14.3468
	10	B	J	D	G	R1	FFPE	20.2268
	10	B	J	D	H	R1	FFPE	11.4068
	10	B	J	D	H	R2	FFPE	17.2868
	10	C	I	E	F	R1	FFPE	7.2046
	10	C	I	E	F	R2	FFPE	11.4068
	10	C	I	E	G	R1	FFPE	13.0846
	10	C	I	E	G	R2	FFPE	13.0846
	10	C	I	E	H	R1	FFPE	11.4068
	10	C	I	E	H	R2	FFPE	14.3468
	10	C	J	D	F	R2	FFPE	18.9646
	10	C	J	D	F	R1	FFPE	10.1446
	10	C	J	D	G	R1	FFPE	20.2268
	10	C	J	D	G	R2	FFPE	11.4068
	10	C	J	D	H	R1	FFPE	14.3468
	10	C	J	D	H	R2	FFPE	11.4068
	11	A	I	E	F	R1	FFPE	10.4446
	11	A	I	E	F	R2	FFPE	16.3648
	11	A	I	E	G	R2	FFPE	10.841
	11	A	I	E	G	R1	FFPE	16.6181
	11	A	I	E	H	R1	FFPE	16.9743
	11	A	I	E	H	R2	FFPE	22.2046
	11	A	J	D	F	R2	FFPE	19.8741
	11	A	J	D	F	R1	FFPE	19.3048
	11	A	J	D	G	R2	FFPE	13.3846
	11	A	J	D	G	R1	FFPE	19.661
	11	A	J	D	H	R1	FFPE	13.6379
	11	A	J	D	H	R2	FFPE	16.3648
	11	B	I	E	F	R1	FFPE	10.7381
	11	B	I	E	F	R2	FFPE	13.4248
	11	B	I	E	G	R1	FFPE	21.6608
	11	B	I	E	G	R2	FFPE	11.0448
	11	B	I	E	H	R2	FFPE	13.3846
	11	B	I	E	H	R1	FFPE	16.6808
	11	B	J	D	F	R2	FFPE	19.2646
	11	B	J	D	F	R1	FFPE	16.6181
	11	B	J	D	G	R1	FFPE	13.781
	11	B	J	D	G	R2	FFPE	13.3846
	11	B	J	D	H	R1	FFPE	20.3735
	11	B	J	D	H	R2	FFPE	16.3648
	11	C	I	E	F	R2	FFPE	19.3048
	11	C	I	E	F	R1	FFPE	13.4248
	11	C	I	E	G	R2	FFPE	15.2549
	11	C	I	E	G	R1	FFPE	19.3048
	11	C	I	E	H	R1	FFPE	16.6808
	11	C	I	E	H	R2	FFPE	22.601
	11	C	J	D	F	R1	FFPE	10.4446
	11	C	J	D	F	R2	FFPE	16.721
	11	C	J	D	G	R1	FFPE	13.6781
	11	C	J	D	G	R2	FFPE	19.3048
	11	C	J	D	H	R2	FFPE	16.721
	11	C	J	D	H	R1	FFPE	25.1446
	12	A	I	E	F	R1	FFPE	46.8566
	12	A	I	E	F	R2	FFPE	48.487
	12	A	I	E	G	R1	FFPE	47.0139
	12	A	I	E	G	R2	FFPE	43.9166
	12	A	I	E	H	R1	FFPE	49.9539
	12	A	I	E	H	R2	FFPE	41.1339
	12	A	J	D	F	R2	FFPE	36.707
	12	A	J	D	F	R1	FFPE	49.7966
	12	A	J	D	G	R2	FFPE	44.0739
	12	A	J	D	G	R1	FFPE	49.9539
	12	A	J	D	H	R1	FFPE	53.1014
	12	A	J	D	H	R2	FFPE	52.8939
	12	B	I	E	F	R1	FFPE	49.7966
	12	B	I	E	F	R2	FFPE	49.9539
	12	B	I	E	G	R2	FFPE	58.5968
	12	B	I	E	G	R1	FFPE	55.1166
	12	B	I	E	H	R2	FFPE	53.3546
	12	B	I	E	H	R1	FFPE	52.8939
	12	B	J	D	F	R2	FFPE	52.9441
	12	B	J	D	F	R1	FFPE	52.7366
	12	B	J	D	G	R1	FFPE	44.0739
	12	B	J	D	G	R2	FFPE	61.7139
	12	B	J	D	H	R1	FFPE	58.7739
	12	B	J	D	H	R2	FFPE	46.8741
	12	C	I	E	F	R2	FFPE	49.9539
	12	C	I	E	F	R1	FFPE	47.0139
	12	C	I	E	G	R2	FFPE	50.1614
	12	C	I	E	G	R1	FFPE	43.9166
	12	C	I	E	H	R1	FFPE	55.8339
	12	C	I	E	H	R2	FFPE	49.9539
	12	C	J	D	F	R1	FFPE	49.7966
	12	C	J	D	F	R2	FFPE	39.8243
	12	C	J	D	G	R2	FFPE	48.4368
	12	C	J	D	G	R1	FFPE	46.8566
	12	C	J	D	H	R2	FFPE	41.1339
	12	C	J	D	H	R1	FFPE	52.8939
	13	A	I	E	F	R1	FFPE	80.8548
	13	A	I	E	F	R2	FFPE	71.3925
	13	A	I	E	G	R2	FFPE	72.0348
	13	A	I	E	G	R1	FFPE	77.9148
	13	A	I	E	H	R1	FFPE	75.5413
	13	A	I	E	H	R2	FFPE	83.7948
	13	A	J	D	F	R2	FFPE	77.9148
	13	A	J	D	F	R1	FFPE	74.9748
	13	A	J	D	G	R2	FFPE	71.3925
	13	A	J	D	G	R1	FFPE	72.0348
	13	A	J	D	H	R2	FFPE	80.2325
	13	A	J	D	H	R1	FFPE	80.2325
	13	B	I	E	F	R1	FFPE	83.1725
	13	B	I	E	F	R2	FFPE	80.2325
	13	B	I	E	G	R1	FFPE	102.455
	13	B	I	E	G	R2	FFPE	84.6235
	13	B	I	E	H	R2	FFPE	72.0348
	13	B	I	E	H	R1	FFPE	77.9148
	13	B	J	D	F	R2	FFPE	74.6961
	13	B	J	D	F	R1	FFPE	80.2325
	13	B	J	D	G	R2	FFPE	74.6961
	13	B	J	D	G	R1	FFPE	74.9748
	13	B	J	D	H	R2	FFPE	77.9148
	13	B	J	D	H	R1	FFPE	77.2925
	13	C	I	E	F	R1	FFPE	68.4525
	13	C	I	E	F	R2	FFPE	77.412
	13	C	I	E	G	R1	FFPE	74.9748
	13	C	I	E	G	R2	FFPE	62.5725
	13	C	I	E	H	R1	FFPE	74.3525
	13	C	I	E	H	R2	FFPE	80.2325
	13	C	J	D	F	R2	FFPE	72.0348
	13	C	J	D	F	R1	FFPE	83.1725
	13	C	J	D	G	R1	FFPE	80.8548
	13	C	J	D	G	R2	FFPE	84.3612
	13	C	J	D	H	R2	FFPE	77.2925
	13	C	J	D	H	R1	FFPE	74.3525
	14	A	I	E	F	R2	Cell Line	150.006
	14	A	I	E	F	R1	Cell Line	157.451
	14	A	I	E	G	R2	Cell Line	149.78
	14	A	I	E	G	R1	Cell Line	160.409
	14	A	I	E	H	R1	Cell Line	160.282
	14	A	I	E	H	R2	Cell Line	163.998
	14	A	J	D	F	R2	Cell Line	158.835
	14	A	J	D	F	R1	Cell Line	167.898
	14	A	J	D	G	R2	Cell Line	152.06
	14	A	J	D	G	R1	Cell Line	159.595
	14	A	J	D	H	R1	Cell Line	139.015
	14	A	J	D	H	R2	Cell Line	162.904
	14	B	I	D	F	R2	Cell Line	145.521
	14	B	I	D	F	R1	Cell Line	164.753
	14	B	I	D	G	R2	Cell Line	156.162
	14	B	I	D	G	R1	Cell Line	179.351
	14	B	I	D	H	R1	Cell Line	157.095
	14	B	I	D	H	R2	Cell Line	178.311
	14	B	I	E	F	R2	Cell Line	154.969
	14	B	I	E	F	R1	Cell Line	165.149
	14	B	I	E	G	R2	Cell Line	153.812
	14	B	I	E	G	R1	Cell Line	158.854
	14	B	I	E	H	R1	Cell Line	141.226
	14	B	I	E	H	R2	Cell Line	143.157
	14	B	J	D	F	R2	Cell Line	175.701
	14	B	J	D	F	R1	Cell Line	181.576
	14	B	J	D	G	R2	Cell Line	158.508
	14	B	J	D	G	R1	Cell Line	172.093
	14	B	J	D	H	R1	Cell Line	145.097
	14	B	J	D	H	R2	Cell Line	151.723
	14	B	J	E	F	R2	Cell Line	146.215
	14	B	J	E	F	R1	Cell Line	162.621
	14	B	J	E	G	R1	Cell Line	150.997
	14	B	J	E	G	R2	Cell Line	164.542
	14	B	J	E	H	R1	Cell Line	140.632
	14	B	J	E	H	R2	Cell Line	145.84
	14	C	I	E	F	R2	Cell Line	161.276
	14	C	I	E	F	R1	Cell Line	173.743
	14	C	I	E	G	R2	Cell Line	143.586
	14	C	I	E	G	R1	Cell Line	158.885
	14	C	I	E	H	R1	Cell Line	144.716
	14	C	I	E	H	R2	Cell Line	146.897
	14	C	J	D	F	R1	Cell Line	171.9
	14	C	J	D	F	R2	Cell Line	175.833
	14	C	J	D	G	R1	Cell Line	146.895
	14	C	J	D	G	R2	Cell Line	151.973
	14	C	J	D	H	R1	Cell Line	144.624
	14	C	J	D	H	R2	Cell Line	146.833
	15	A	I	E	F	R1	FFPE	165.222
	15	A	I	E	F	R2	FFPE	167.224
	15	A	I	E	G	R2	FFPE	159.641
	15	A	I	E	G	R1	FFPE	162.581
	15	A	I	E	H	R1	FFPE	170.608
	15	A	I	E	H	R2	FFPE	178.564
	15	A	J	D	F	R2	FFPE	162.925
	15	A	J	D	F	R1	FFPE	163.844
	15	A	J	D	G	R2	FFPE	157.17
	15	A	J	D	G	R1	FFPE	164.977
	15	A	J	D	H	R1	FFPE	168.614
	15	A	J	D	H	R2	FFPE	169.216
	15	B	I	D	F	R1	FFPE	163.849
	15	B	I	D	F	R2	FFPE	168.369
	15	B	I	D	G	R2	FFPE	175.709
	15	B	I	D	G	R1	FFPE	187.431
	15	B	I	D	H	R1	FFPE	172.133
	15	B	I	D	H	R2	FFPE	173.544
	15	B	I	E	F	R1	FFPE	154.434
	15	B	I	E	F	R2	FFPE	159.529
	15	B	I	E	G	R2	FFPE	163.512
	15	B	I	E	G	R1	FFPE	171.241
	15	B	I	E	H	R2	FFPE	167.861
	15	B	I	E	H	R1	FFPE	168.536
	15	B	J	D	F	R2	FFPE	167.47
	15	B	J	D	F	R1	FFPE	174.553
	15	B	J	D	G	R1	FFPE	161.458
	15	B	J	D	G	R2	FFPE	170.877
	15	B	J	D	H	R1	FFPE	164.23
	15	B	J	D	H	R2	FFPE	170.877
	15	B	J	E	F	R1	FFPE	157.548
	15	B	J	E	F	R2	FFPE	165.521
	15	B	J	E	G	R2	FFPE	157.374
	15	B	J	E	G	R1	FFPE	167.371
	15	B	J	E	H	R1	FFPE	152.634
	15	B	J	E	H	R2	FFPE	155.736
	15	C	I	E	F	R1	FFPE	149.901
	15	C	I	E	F	R2	FFPE	170.41
	15	C	I	E	G	R1	FFPE	157.71
	15	C	I	E	G	R2	FFPE	160.11
	15	C	I	E	H	R2	FFPE	165.1
	15	C	I	E	H	R1	FFPE	167.096
	15	C	J	D	F	R1	FFPE	166.01
	15	C	J	D	F	R2	FFPE	169.625
	15	C	J	D	G	R2	FFPE	152.75
	15	C	J	D	G	R1	FFPE	155.445
	15	C	J	D	H	R1	FFPE	159.898
	15	C	J	D	H	R2	FFPE	172.094
	16	A	I	E	F	R1	Cell Line	189.413
	16	A	I	E	F	R2	Cell Line	194.543
	16	A	I	E	G	R1	Cell Line	177.044
	16	A	I	E	G	R2	Cell Line	183.27
	16	A	I	E	H	R2	Cell Line	189.217
	16	A	I	E	H	R1	Cell Line	194.533
	16	A	J	D	F	R2	Cell Line	178.698
	16	A	J	D	F	R1	Cell Line	192.105
	16	A	J	D	G	R1	Cell Line	191.36
	16	A	J	D	G	R2	Cell Line	194.381
	16	A	J	D	H	R2	Cell Line	172.493
	16	A	J	D	H	R1	Cell Line	196.397
	16	B	I	D	F	R2	Cell Line	183.976
	16	B	I	D	F	R1	Cell Line	186.076
	16	B	I	D	G	R2	Cell Line	190.561
	16	B	I	D	G	R1	Cell Line	199.261
	16	B	I	D	H	R1	Cell Line	186.153
	16	B	I	D	H	R2	Cell Line	195.523
	16	B	I	E	F	R1	Cell Line	155.335
	16	B	I	E	F	R2	Cell Line	167.649
	16	B	I	E	G	R2	Cell Line	184.248
	16	B	I	E	G	R1	Cell Line	187.589
	16	B	I	E	H	R2	Cell Line	161.769
	16	B	I	E	H	R1	Cell Line	178.406
	16	B	J	D	F	R1	Cell Line	179.017
	16	B	J	D	F	R2	Cell Line	199.21
	16	B	J	D	G	R2	Cell Line	178.36
	16	B	J	D	G	R1	Cell Line	184.153
	16	B	J	D	H	R2	Cell Line	190.13
	16	B	J	D	H	R1	Cell Line	195.219
	16	B	J	E	F	R1	Cell Line	173.529
	16	B	J	E	F	R2	Cell Line	185.309
	16	B	J	E	G	R2	Cell Line	170.341
	16	B	J	E	G	R1	Cell Line	179.318
	16	B	J	E	H	R1	Cell Line	163.274
	16	B	J	E	H	R2	Cell Line	188.994
	16	C	I	E	F	R2	Cell Line	177.633
	16	C	I	E	F	R1	Cell Line	197.498
	16	C	I	E	G	R2	Cell Line	180.371
	16	C	I	E	G	R1	Cell Line	196.176
	16	C	I	E	H	R2	Cell Line	184.267
	16	C	I	E	H	R1	Cell Line	193.64
	16	C	J	D	F	R2	Cell Line	184.371
	16	C	J	D	F	R1	Cell Line	186.054
	16	C	J	D	G	R2	Cell Line	177.633
	16	C	J	D	G	R1	Cell Line	186.462
	16	C	J	D	H	R2	Cell Line	172.196
	16	C	J	D	H	R1	Cell Line	189.285
	17	A	I	E	F	R1	FFPE	204.514
	17	A	I	E	F	R2	FFPE	208.786
	17	A	I	E	G	R1	FFPE	209.28
	17	A	I	E	G	R2	FFPE	206.402
	17	A	I	E	H	R2	FFPE	207.626
	17	A	I	E	H	R1	FFPE	214.007
	17	A	J	D	F	R2	FFPE	205.571
	17	A	J	D	F	R1	FFPE	206.268
	17	A	J	D	G	R1	FFPE	203.938
	17	A	J	D	H	R2	FFPE	205.188
	17	A	J	D	H	R1	FFPE	212.503
	17	B	I	E	F	R2	FFPE	209.874
	17	B	I	E	F	R1	FFPE	208.769
	17	B	I	E	G	R1	FFPE	212.282
	17	B	I	E	G	R2	FFPE	209.551
	17	B	I	E	H	R2	FFPE	210.669
	17	B	I	E	H	R1	FFPE	203.738
	17	B	J	D	F	R1	FFPE	216.549
	17	B	J	D	F	R2	FFPE	213.542
	17	B	J	D	G	R2	FFPE	209.376
	17	B	J	D	G	R1	FFPE	214.108
	17	B	J	D	H	R1	FFPE	210.6
	17	B	J	D	H	R2	FFPE	203.655
	17	C	I	E	F	R2	FFPE	208.776
	17	C	I	E	F	R1	FFPE	215.222
	17	C	I	E	G	R1	FFPE	209.28
	17	C	I	E	G	R2	FFPE	212.282
	17	C	I	E	H	R1	FFPE	208.493
	17	C	I	E	H	R2	FFPE	209.463
	17	C	J	D	F	R2	FFPE	211.168
	17	C	J	D	F	R1	FFPE	208.065
	17	C	J	D	G	R1	FFPE	214.391
	17	C	J	D	G	R2	FFPE	212.503
	17	C	J	D	H	R1	FFPE	210.394
	17	C	J	D	H	R2	FFPE	214.391
	18	A	I	E	F	R1	FFPE	218.164
	18	A	I	E	F	R2	FFPE	221.511
	18	A	I	E	G	R1	FFPE	214.204
	18	A	I	E	G	R2	FFPE	218.541
	18	A	I	E	H	R1	FFPE	218.822
	18	A	I	E	H	R2	FFPE	220.204
	18	A	J	D	F	R2	FFPE	219.976
	18	A	J	D	F	R1	FFPE	217.842
	18	A	J	D	G	R1	FFPE	217.803
	18	A	J	D	G	R2	FFPE	220.171
	18	A	J	D	H	R1	FFPE	222.892
	18	A	J	D	H	R2	FFPE	220.035
	18	B	I	E	F	R2	FFPE	218.253
	18	B	I	E	F	R1	FFPE	220.562
	18	B	I	E	G	R1	FFPE	218.262
	18	B	I	E	G	R2	FFPE	221.643
	18	B	I	E	H	R1	FFPE	218.263
	18	B	I	E	H	R2	FFPE	223.997
	18	B	J	D	F	R2	FFPE	223.616
	18	B	J	D	F	R1	FFPE	217.397
	18	B	J	D	G	R2	FFPE	221.609
	18	B	J	D	G	R1	FFPE	223.531
	18	B	J	D	H	R1	FFPE	217.055
	18	B	J	D	H	R2	FFPE	216.311
	18	C	I	E	F	R1	FFPE	218.003
	18	C	I	E	F	R2	FFPE	213.897
	18	C	I	E	G	R2	FFPE	215.622
	18	C	I	E	G	R1	FFPE	214.767
	18	C	I	E	H	R2	FFPE	216.784
	18	C	I	E	H	R1	FFPE	221.784
	18	C	J	D	F	R1	FFPE	212.619
	18	C	J	D	F	R2	FFPE	220.119
	18	C	J	D	G	R1	FFPE	218.146
	18	C	J	D	G	R2	FFPE	220.559
	18	C	J	D	H	R2	FFPE	219.724
	18	C	J	D	H	R1	FFPE	221.522
	19	A	I	E	F	R2	FFPE	220.018
	19	A	I	E	F	R1	FFPE	222.618
	19	A	I	E	G	R1	FFPE	226.991
	19	A	I	E	G	R2	FFPE	226.182
	19	A	I	E	H	R2	FFPE	233.59
	19	A	I	E	H	R1	FFPE	226.733
	19	A	J	D	F	R2	FFPE	224.235
	19	A	J	D	F	R1	FFPE	216.858
	19	A	J	D	G	R1	FFPE	220.71
	19	A	J	D	H	R1	FFPE	215.789
	19	A	J	D	H	R2	FFPE	229.2
	19	B	I	E	F	R1	FFPE	228.749
	19	B	I	E	F	R2	FFPE	223.543
	19	B	I	E	G	R2	FFPE	220.309
	19	B	I	E	G	R1	FFPE	217.865
	19	B	I	E	H	R1	FFPE	217.064
	19	B	I	E	H	R2	FFPE	222.618
	19	B	J	D	F	R1	FFPE	236.254
	19	B	J	D	F	R2	FFPE	224.896
	19	B	J	D	G	R2	FFPE	219.806
	19	B	J	D	G	R1	FFPE	224.059
	19	B	J	D	H	R2	FFPE	230.342
	19	B	J	D	H	R1	FFPE	225.219
	19	C	I	E	F	R1	FFPE	220.084
	19	C	I	E	F	R2	FFPE	231.254
	19	C	I	E	G	R1	FFPE	228.252
	19	C	I	E	G	R2	FFPE	214.924
	19	C	I	E	H	R2	FFPE	224.008
	19	C	I	E	H	R1	FFPE	223.935
	19	C	J	D	F	R1	FFPE	230.92
	19	C	J	D	F	R2	FFPE	220.85
	19	C	J	D	G	R2	FFPE	223.098
	19	C	J	D	G	R1	FFPE	213.139
	19	C	J	D	H	R2	FFPE	222.759
	19	C	J	D	H	R1	FFPE	216.447
	20	A	I	E	F	R1	FFPE	263.529
	20	A	I	E	F	R2	FFPE	261.629
	20	A	I	E	G	R1	FFPE	269.012
	20	A	I	E	G	R2	FFPE	262.211
	20	A	I	E	H	R2	FFPE	262.367
	20	A	I	E	H	R1	FFPE	268.735
	20	A	J	D	F	R2	FFPE	274.911
	20	A	J	D	F	R1	FFPE	276.349
	20	A	J	D	G	R2	FFPE	278.485
	20	A	J	D	G	R1	FFPE	273.938
	20	A	J	D	H	R2	FFPE	272.101
	20	A	J	D	H	R1	FFPE	266.072
	20	B	I	E	F	R2	FFPE	273.685
	20	B	I	E	F	R1	FFPE	287.179
	20	B	I	E	G	R1	FFPE	275.963
	20	B	I	E	G	R2	FFPE	281.351
	20	B	I	E	H	R1	FFPE	268.475
	20	B	I	E	H	R2	FFPE	274.911
	20	B	J	D	F	R2	FFPE	273.685
	20	B	J	D	F	R1	FFPE	270.725
	20	B	J	D	G	R1	FFPE	273.594
	20	B	J	D	G	R2	FFPE	263.529
	20	B	J	D	H	R2	FFPE	275.545
	20	B	J	D	H	R1	FFPE	276.024
	20	C	I	E	F	R1	FFPE	270.052
	20	C	I	E	F	R2	FFPE	276.535
	20	C	I	E	G	R1	FFPE	270.725
	20	C	I	E	G	R2	FFPE	267.129
	20	C	I	E	H	R1	FFPE	266.835
	20	C	I	E	H	R2	FFPE	276.585
	20	C	J	D	F	R1	FFPE	266.705
	20	C	J	D	F	R2	FFPE	273.685
	20	C	J	D	G	R2	FFPE	270.725
	20	C	J	D	G	R1	FFPE	270.83
	20	C	J	D	H	R1	FFPE	274.911
	20	C	J	D	H	R2	FFPE	269.211
	21	A	I	E	F	R1	Cell Line	324.176
	21	A	I	E	F	R2	Cell Line	328.28
	21	A	I	E	G	R1	Cell Line	318.985
	21	A	I	E	G	R2	Cell Line	321.357
	21	A	I	E	H	R2	Cell Line	330.963
	21	A	I	E	H	R1	Cell Line	343.188
	21	A	J	D	F	R1	Cell Line	315.313
	21	A	J	D	F	R2	Cell Line	315.586
	21	A	J	D	G	R1	Cell Line	314.074
	21	A	J	D	G	R2	Cell Line	333.692
	21	A	J	D	H	R2	Cell Line	320.267
	21	A	J	D	H	R1	Cell Line	332.288
	21	B	I	D	F	R1	Cell Line	318.977
	21	B	I	D	F	R2	Cell Line	320.779
	21	B	I	D	G	R2	Cell Line	317.921
	21	B	I	D	G	R1	Cell Line	344.137
	21	B	I	D	H	R1	Cell Line	318.395
	21	B	I	D	H	R2	Cell Line	323.737
	21	B	I	E	F	R1	Cell Line	322.2
	21	B	I	E	F	R2	Cell Line	322.774
	21	B	I	E	G	R2	Cell Line	328.725
	21	B	I	E	G	R1	Cell Line	333.232
	21	B	I	E	H	R1	Cell Line	308.666
	21	B	I	E	H	R2	Cell Line	329.985
	21	B	J	D	F	R2	Cell Line	338.439
	21	B	J	D	F	R1	Cell Line	345.465
	21	B	J	D	G	R1	Cell Line	337.328
	21	B	J	D	G	R2	Cell Line	338.87
	21	B	J	D	H	R1	Cell Line	323.804
	21	B	J	D	H	R2	Cell Line	325.386
	21	B	J	E	F	R1	Cell Line	318.247
	21	B	J	E	F	R2	Cell Line	324.228
	21	B	J	E	G	R2	Cell Line	309.84
	21	B	J	E	G	R1	Cell Line	323.652
	21	B	J	E	H	R1	Cell Line	319.033
	21	B	J	E	H	R2	Cell Line	322.93
	21	C	I	E	F	R2	Cell Line	303.794
	21	C	I	E	F	R1	Cell Line	324.226
	21	C	I	E	G	R2	Cell Line	315.778
	21	C	I	E	G	R1	Cell Line	329.979
	21	C	I	E	H	R2	Cell Line	338.731
	21	C	I	E	H	R1	Cell Line	340.858
	21	C	J	D	F	R1	Cell Line	325.329
	21	C	J	D	F	R2	Cell Line	332.104
	21	C	J	D	G	R2	Cell Line	318.204
	21	C	J	D	G	R1	Cell Line	322.231
	21	C	J	D	H	R1	Cell Line	317.736
	21	C	J	D	H	R2	Cell Line	325.695

## Sheet: Sup Fig 2
Supplementary Figure 2
	Sample ID	HUGE Gene Symbol	Mutation Consequence
	585_MSK	PTEN	Nonsense
	585_PGDx	PTEN	Nonsense
	589_MSK	PTEN	In-frame Insertion
	589_MSK	TP53	Nonsense
	589_PGDx	BRCA1	Nonsense
	589_PGDx	PTEN	In-frame Insertion
	589_PGDx	TP53	Nonsense
	591_MSK	APC	Splice Site Donor
	591_MSK	APC	Nonsense
	591_MSK	KRAS	Missense
	591_MSK	PIK3CA	Missense
	591_MSK	TP53	Missense
	591_PGDx	APC	Splice Site Donor
	591_PGDx	APC	Nonsense
	591_PGDx	BRCA1	Missense
	591_PGDx	KRAS	Missense
	591_PGDx	PIK3CA	Missense
	591_PGDx	TP53	Missense
	614_FMI	APC	Nonsense
	614_FMI	NRAS	Missense
	614_FMI	TP53	Missense
	614_PGDx	NRAS	Missense
	614_PGDx	TP53	Missense
	638_FMI	APC	Nonsense
	638_FMI	APC	Nonsense
	638_FMI	KRAS	Missense
	638_FMI	TP53	Missense
	638_PGDx	APC	Nonsense
	638_PGDx	KRAS	Missense
	638_PGDx	TP53	Missense
	650_MSK	TP53	Missense
	650_PGDx	TP53	Missense
	651_MSK	TP53	Missense
	651_PGDx	TP53	Missense
	652_MSK	PIK3CA	Missense
	652_PGDx	PIK3CA	Missense
	653_MSK	TP53	Frameshift
	653_PGDx	TP53	Frameshift
	655_MSK	PIK3CA	Missense
	655_PGDx	TP53	MSI
	814_MSK	TP53	Nonsense
	814_PGDx	TP53	Nonsense
	818_MSK	BRCA2	Missense
	818_MSK	PIK3CA	Missense
	818_PGDx	EGFR	Missense
	818_PGDx	PIK3CA	Missense
	820_MSK	TP53	Missense
	820_PGDx	TP53	Missense
	821_MSK	PIK3CA	Missense
	821_PGDx	PIK3CA	Missense
	821_PGDx	TERT	Promoter
	822_MSK	PIK3CA	Missense
	822_MSK	PTEN	Missense
	822_MSK	TP53	Missense
	822_PGDx	PIK3CA	Missense
	822_PGDx	PTEN	Missense
	822_PGDx	TP53	Missense
	823_MSK	TP53	Frameshift
	823_PGDx	TP53	Frameshift
	824_MSK	TP53	Missense
	824_PGDx	TP53	Missense
	825_MSK	PIK3CA	Missense
	825_PGDx	PIK3CA	Missense
	826_MSK	EGFR	Missense
	826_MSK	ERBB2	Missense
	826_MSK	POLE	Frameshift
	826_MSK	TP53	Missense
	826_PGDx	EGFR	Missense
	826_PGDx	ERBB2	Missense
	826_PGDx	POLE	Frameshift
	826_PGDx	POLE	Frameshift
	826_PGDx	TP53	Missense
	827_MSK	TP53	Frameshift
	827_PGDx	TP53	Frameshift
	828_MSK	TP53	Missense
	828_PGDx	TP53	Missense
	829_MSK	TP53	Missense
	829_PGDx	TP53	Missense
	830_MSK	BRCA2	Frameshift
	830_MSK	TP53	Frameshift
	830_PGDx	BRCA2	Frameshift
	830_PGDx	TP53	Frameshift
	831_MSK	TP53	Missense
	831_PGDx	RB1	Missense
	831_PGDx	TP53	Missense
	832_MSK	PTEN	Frameshift
	832_PGDx	TP53	MSI
	836_MSK	KIT	Missense
	836_PGDx	KIT	Missense
	837_MSK	PIK3CA	Missense
	837_PGDx	PIK3CA	Missense
	838_MSK	TP53	Nonsense
	838_PGDx	TP53	Nonsense
	839_MSK	PIK3CA	Missense
	839_MSK	PTEN	Frameshift
	839_PGDx	PIK3CA	Missense
	839_PGDx	PTEN	Frameshift
	840_MSK	APC	Missense
	840_PGDx	APC	Missense
	841_MSK	TP53	Missense
	841_PGDx	TP53	Missense
	842_MSK	APC	Missense
	842_MSK	TP53	Missense
	842_PGDx	APC	Missense
	842_PGDx	TP53	Missense
	843_MSK	PIK3CA	Missense
	843_MSK	PTEN	Splice Site Donor
	843_MSK	TERT	Missense
	843_PGDx	PIK3CA	Missense
	843_PGDx	PTEN	Splice Site Donor
	843_PGDx	TERT	Missense
	844_MSK	BRCA2	Nonsense
	844_PGDx	BRCA2	Nonsense
	845_MSK	KRAS	Missense
	845_MSK	PIK3CA	Missense
	845_MSK	PIK3CA	Missense
	845_MSK	POLE	Frameshift
	845_MSK	PTEN	Missense
	845_MSK	RB1	Frameshift
	845_MSK	TP53	Frameshift
	845_MSK	TP53	Missense
	845_PGDx	KRAS	Missense
	845_PGDx	PIK3CA	Missense
	845_PGDx	POLE	Frameshift
	845_PGDx	POLE	Missense
	845_PGDx	PTEN	Missense
	845_PGDx	RB1	Frameshift
	846_MSK	BRAF	Missense
	846_MSK	BRCA1	Missense
	846_MSK	BRCA2	Frameshift
	846_MSK	PIK3CA	Missense
	846_PGDx	BRAF	Missense
	846_PGDx	BRCA1	Missense
	846_PGDx	BRCA2	Frameshift
	846_PGDx	PIK3CA	Missense
	847_MSK	BRCA1	Missense
	847_MSK	PTEN	Frameshift
	847_PGDx	BRCA1	Missense
	847_PGDx	PIK3CA	Missense
	847_PGDx	PTEN	Nonsense
	847_PGDx	PTEN	Frameshift
	848_FMI	TP53	Missense
	848_PGDx	TP53	Missense
	849_FMI	BRAF	Missense
	849_FMI	TERT	Promoter
	849_PGDx	BRAF	Missense
	849_PGDx	TERT	Promoter
	850_FMI	BRCA2	Frameshift
	850_FMI	TP53	Splice Site Donor
	850_PGDx	BRCA2	Frameshift
	850_PGDx	TP53	Splice Site Donor
	851_FMI	BRCA1	Missense
	851_FMI	NRAS	Missense
	851_PGDx	NRAS	Missense
	852_FMI	TP53	Missense
	852_PGDx	TP53	Missense
	853_FMI	BRAF	Missense
	853_PGDx	BRAF	Missense
	854_FMI	KIT	Missense
	854_FMI	KRAS	Missense
	854_FMI	PIK3CA	Missense
	854_FMI	PTEN	Splice Site Donor
	854_FMI	TERT	Promoter
	854_FMI	TP53	Missense
	854_PGDx	TERT	Promoter
	854_PGDx	TP53	Missense
	856_FMI	BRAF	Missense
	856_FMI	KIT	Missense
	856_FMI	PIK3CA	Missense
	856_FMI	POLD1	Frameshift
	856_FMI	POLE	Nonsense
	856_PGDx	BRAF	Missense
	856_PGDx	BRAF	Missense
	856_PGDx	BRCA2	Frameshift
	856_PGDx	KIT	Missense
	856_PGDx	PIK3CA	Missense
	856_PGDx	POLE	Frameshift
	856_PGDx	POLE	Nonsense
	857_FMI	BRCA1	Frameshift
	857_FMI	KRAS	Missense
	857_FMI	TP53	Missense
	857_PGDx	BRCA1	Frameshift
	857_PGDx	KRAS	Missense
	857_PGDx	TP53	Missense
	858_FMI	TP53	Missense
	858_PGDx	TP53	Missense
	859_FMI	BRCA1	Frameshift
	859_FMI	TP53	Missense
	859_PGDx	BRCA1	Frameshift
	859_PGDx	TP53	Missense
	860_FMI	BRCA1	Missense
	860_PGDx	BRCA1	Missense
	860_PGDx	PTEN	Nonsense
	861_FMI	BRAF	Missense
	861_PGDx	BRAF	Missense
	862_FMI	APC	Nonsense
	862_FMI	NRAS	Missense
	862_PGDx	NRAS	Missense
	863_FMI	IDH1	Missense
	863_FMI	RB1	Splice Site Donor
	863_FMI	TP53	Nonsense
	863_FMI	TP53	Missense
	863_PGDx	IDH1	Missense
	863_PGDx	RB1	Splice Site Donor
	863_PGDx	TP53	Nonsense
	863_PGDx	TP53	Missense
	864_FMI	APC	Missense
	864_FMI	APC	Nonsense
	864_FMI	BRAF	Missense
	864_FMI	KRAS	Missense
	864_FMI	NRAS	Missense
	864_FMI	PIK3CA	Missense
	864_FMI	PIK3CA	Missense
	864_PGDx	APC	Missense
	864_PGDx	APC	Nonsense
	864_PGDx	BRAF	Missense
	864_PGDx	KRAS	Missense
	864_PGDx	NRAS	Missense
	864_PGDx	PIK3CA	Missense
	864_PGDx	PIK3CA	Missense
	865_FMI	BRCA2	Frameshift
	865_FMI	TP53	Missense
	865_PGDx	BRCA2	Frameshift
	865_PGDx	TP53	Missense
	866_FMI	BRCA2	Missense
	866_FMI	TERT	Promoter
	866_PGDx	BRCA2	Missense
	866_PGDx	TERT	Promoter
	867_FMI	PIK3CA	Missense
	867_FMI	TERT	Promoter
	867_PGDx	PIK3CA	Missense
	867_PGDx	TERT	Promoter
	868_FMI	BRCA2	Frameshift
	868_FMI	ERBB2	Nonsense
	868_FMI	ERBB2	Missense
	868_FMI	KRAS	Missense
	868_FMI	PTEN	Nonsense
	868_PGDx	BRCA2	Frameshift
	868_PGDx	ERBB2	Nonsense
	868_PGDx	ERBB2	Missense
	868_PGDx	KRAS	Missense
	868_PGDx	PTEN	Nonsense
	869_FMI	TP53	Missense
	869_PGDx	TP53	Missense
	871_FMI	APC	Frameshift
	871_FMI	APC	Frameshift
	871_FMI	IDH1	Missense
	871_FMI	KRAS	Missense
	871_FMI	PIK3CA	Missense
	871_FMI	POLD1	Missense
	871_PGDx	APC	Frameshift
	871_PGDx	APC	Frameshift
	871_PGDx	IDH1	Missense
	871_PGDx	KRAS	Missense
	871_PGDx	PIK3CA	Missense
	871_PGDx	POLD1	Missense
	872_FMI	NRAS	Missense
	872_PGDx	NRAS	Missense
	873_FMI	NRAS	Missense
	873_PGDx	NRAS	Missense
	874_FMI	BRCA2	Frameshift
	874_FMI	MET	Missense
	874_FMI	TP53	Missense
	874_PGDx	BRCA2	Frameshift
	874_PGDx	MET	Missense
	874_PGDx	TP53	Missense
	875_FMI	KRAS	Missense
	875_FMI	PIK3CA	Missense
	875_PGDx	KRAS	Missense
	875_PGDx	PIK3CA	Missense
	876_FMI	TP53	MSI
	876_PGDx	TERT	Promoter
	877_FMI	BRAF	Missense
	877_FMI	NRAS	Missense
	877_PGDx	BRAF	Missense
	877_PGDx	NRAS	Missense
	878_FMI	KRAS	Missense
	878_FMI	PIK3CA	Missense
	878_FMI	TP53	Missense
	878_PGDx	KRAS	Missense
	878_PGDx	PIK3CA	Missense
	878_PGDx	TP53	Missense
	879_FMI	BRCA2	Nonsense
	879_FMI	KRAS	Missense
	879_FMI	PTEN	Missense
	879_FMI	PTEN	Missense
	879_PGDx	BRCA2	Nonsense
	879_PGDx	KRAS	Missense
	879_PGDx	PTEN	Missense
	879_PGDx	PTEN	Missense
	880_FMI	PIK3CA	Missense
	880_PGDx	PIK3CA	Missense
	881_FMI	BRAF	Missense
	881_PGDx	APC	Missense
	881_PGDx	APC	Missense
	881_PGDx	APC	Missense
	881_PGDx	BRAF	Missense
	881_PGDx	BRCA1	Splice Site Donor
	881_PGDx	IDH1	Missense
	881_PGDx	TERT	Missense
	881_PGDx	TP53	Missense
	882_FMI	APC	Frameshift
	882_FMI	BRAF	Missense
	882_FMI	TP53	Missense
	882_PGDx	APC	Frameshift
	882_PGDx	BRAF	Missense
	882_PGDx	TP53	Missense
	883_FMI	TP53	Frameshift
	883_PGDx	TP53	Frameshift
	884_FMI	BRCA1	Splice Site Acceptor
	884_FMI	TP53	Nonsense
	884_PGDx	BRCA1	Splice Site Acceptor
	884_PGDx	TP53	Nonsense
	885_FMI	APC	Nonsense
	885_FMI	KRAS	Missense
	885_FMI	PIK3CA	Missense
	885_FMI	TP53	Missense
	885_PGDx	APC	Nonsense
	885_PGDx	KRAS	Missense
	885_PGDx	PIK3CA	Missense
	885_PGDx	POLD1	Missense
	885_PGDx	TP53	Missense
	886_FMI	TP53	MSI
	886_PGDx	KIT	Missense
	887_FMI	TP53	Missense
	887_PGDx	TP53	Missense
	888_FMI	APC	Nonsense
	888_FMI	KRAS	Missense
	888_PGDx	APC	Nonsense
	888_PGDx	KRAS	Missense
	889_FMI	TP53	MSI
	889_PGDx	KIT	Splice Site Acceptor
	890_FMI	KRAS	Missense
	890_PGDx	KRAS	Missense
	891_FMI	KRAS	Missense
	891_FMI	TP53	Missense
	891_PGDx	KIT	Missense
	891_PGDx	KRAS	Missense
	891_PGDx	MET	Missense
	891_PGDx	TP53	Missense
	892_FMI	APC	Frameshift
	892_FMI	APC	Frameshift
	892_FMI	KRAS	Missense
	892_FMI	TP53	Missense
	892_PGDx	APC	Frameshift
	892_PGDx	APC	Frameshift
	892_PGDx	KRAS	Missense
	892_PGDx	TP53	Missense
	893_FMI	BRAF	Missense
	893_FMI	PIK3CA	Missense
	893_FMI	TERT	Promoter
	893_PGDx	BRAF	Missense
	893_PGDx	PIK3CA	Missense
	893_PGDx	TERT	Promoter
	894_FMI	APC	Nonsense
	894_FMI	APC	Nonsense
	894_FMI	KRAS	Missense
	894_FMI	TP53	Nonsense
	894_PGDx	APC	Nonsense
	894_PGDx	APC	Nonsense
	894_PGDx	KRAS	Missense
	894_PGDx	MET	Nonsense
	894_PGDx	TP53	Nonsense
	895_FMI	BRAF	Missense
	895_FMI	PTEN	Nonsense
	895_PGDx	BRAF	Missense
	895_PGDx	PTEN	Nonsense
	895_PGDx	TERT	Promoter
	896_FMI	APC	Nonsense
	896_FMI	APC	Frameshift
	896_FMI	KRAS	Missense
	896_FMI	TERT	Promoter
	896_FMI	TP53	Missense
	896_PGDx	APC	Nonsense
	896_PGDx	APC	Frameshift
	896_PGDx	KRAS	Missense
	896_PGDx	TERT	Promoter
	896_PGDx	TP53	Missense
	897_FMI	RB1	Nonsense
	897_FMI	TP53	Missense
	897_PGDx	RB1	Nonsense
	897_PGDx	TP53	Missense
	898_FMI	EGFR	Missense
	898_FMI	EGFR	In-frame Insertion
	898_FMI	PTEN	In-frame Deletion
	898_FMI	TERT	Promoter
	898_PGDx	EGFR	Missense
	898_PGDx	PTEN	In-frame Deletion
	898_PGDx	TERT	Promoter
	899_FMI	BRCA2	Missense
	899_FMI	TP53	Frameshift
	899_PGDx	BRCA2	Missense
	899_PGDx	TP53	Frameshift
	900_FMI	BRCA1	Missense
	900_FMI	TP53	Missense
	900_PGDx	BRCA1	Missense
	900_PGDx	TP53	Missense
	901_FMI	BRCA2	Missense
	901_FMI	TP53	Missense
	901_PGDx	BRCA2	Missense
	901_PGDx	TP53	Missense
	902_FMI	BRCA2	Missense
	902_FMI	PIK3CA	Missense
	902_FMI	TP53	Frameshift
	902_PGDx	BRCA2	Missense
	902_PGDx	PIK3CA	Missense
	902_PGDx	TP53	Frameshift
	903_FMI	APC	Missense
	903_FMI	BRAF	In-frame Deletion
	903_FMI	TP53	Missense
	903_PGDx	APC	Missense
	903_PGDx	TP53	Missense
	904_FMI	BRCA1	Missense
	904_FMI	TP53	Missense
	904_PGDx	BRCA1	Missense
	904_PGDx	TP53	Missense
	905_FMI	APC	Missense
	905_FMI	BRCA2	Missense
	905_FMI	TP53	Nonsense
	905_PGDx	BRCA2	Missense
	905_PGDx	TP53	Nonsense
	906_FMI	TERT	Promoter
	906_PGDx	TERT	Promoter
	907_FMI	APC	Nonsense
	907_FMI	APC	Frameshift
	907_FMI	PTEN	Splice Site Donor
	907_FMI	TP53	Missense
	907_PGDx	APC	Nonsense
	907_PGDx	APC	Frameshift
	907_PGDx	PTEN	Splice Site Donor
	907_PGDx	TP53	Missense
	908_FMI	POLE	Missense
	908_PGDx	POLE	Missense
	909_FMI	TP53	Missense
	909_PGDx	TP53	Missense
	911_FMI	APC	Missense
	911_PGDx	APC	Missense
	912_FMI	PTEN	Nonsense
	912_FMI	TP53	Splice Site Acceptor
	912_PGDx	PTEN	Nonsense
	912_PGDx	TP53	Splice Site Acceptor
	913_FMI	KRAS	Missense
	913_FMI	TP53	Missense
	913_PGDx	KRAS	Missense
	913_PGDx	TP53	Missense
	914_FMI	BRCA2	Missense
	914_FMI	PTEN	Frameshift
	914_FMI	TERT	Promoter
	914_PGDx	BRCA2	Missense
	914_PGDx	PTEN	Frameshift
	914_PGDx	TERT	Promoter
	915_FMI	TP53	Missense
	915_PGDx	TP53	Missense

## Sheet: Sup Fig 4a
Supplementary Figure 4a
	SampleID	eTMB
	450N_Targeted	1.4
	453N_R02_Targeted	0.7
	454N_R02_Targeted	0.7
	457N_Targeted	2
	459N_R02_Targeted	1.2
	460N_R02_Targeted	0.7
	461N_R02_Targeted	0.5
	462N_R02_Targeted	0.5
	463N_R02_Targeted	0.7
	464N_R01_Targeted	0.4
	464N_R02_Targeted	0.4
	465N_R02_Targeted	0.2
	466N_R02_Targeted	1
	467N_R02_Targeted	1
	468N_R02_Targeted	1
	469N_R02_Targeted	0.7
	470N_R02_Targeted	1
	471N_R02_Targeted	0.1
	472N_Targeted	0.4
	473N_R02_Targeted	0.7
	474N_R02_Targeted	0.4
	475N_R02_Targeted	0.2
	477N_R02_Targeted	1
	478N_R02_Targeted	0.5
	479N_Targeted	0.7
	480N_Targeted	0.5
	481N_Targeted	1
	482N_R02_Targeted	0.7
	483N_R02_Targeted	0.5
	484N_Targeted	1.2
	485N_Targeted	1.2
	451N_Targeted	1
	452N_Targeted	1
	453N_R01_Targeted	0.7
	456N_Targeted	1.7
	455N_Targeted	0.7
	458N_Targeted	2.5
	459N_R01_Targeted	1.4
	460N_R01_Targeted	0.7
	461N_R01_Targeted	0.5
	462N_R01_Targeted	1
	463N_R01_Targeted	0.7
	465N_R01_Targeted	2.5
	466N_R01_Targeted	1.7
	454N_R01_Targeted	0.7
	467N_R01_Targeted	1.2
	468N_R01_Targeted	1.2
	469N_R01_Targeted	1
	470N_R01_Targeted	1
	471N_R01_Targeted	0.1
	473N_R01_Targeted	0.7
	474N_R01_Targeted	0.2
	475N_R01_Targeted	0.2
	476N_Targeted	1
	477N_R01_Targeted	1
	478N_R01_Targeted	0.5
	482N_R01_Targeted	0.7
	483N_R01_Targeted	0.7

[truncated: 6 more sheets: Sup Fig 4b, Sup Fig 5, Sup Fig 6, Sup Fig 7, Sup Fig 8, Sup Fig 10]
